# Supplementary material for: Influence of the geometric and material properties of lumbar endplate on lumbar interbody fusion failure: a systematic review
Source: J Orthop Surg Res. 2022 Apr 10;17:224. doi: 10.1186/s13018-022-03091-8 (PMC8996478; doi:10.1186/s13018-022-03091-8)
Supplement: Supplementary file 3 — Additional file 3. Results of quality assessment on each included study. [file 13018_2022_3091_MOESM3_ESM.xlsx]

## Sheet: Sheet1
Authors	Quality score	No.	Quality assessment	1	2	3	4	5	6	7	8	9	10	11	12
Abbushi et al., 2009	14	1		2	1	1	1	2	1	2	0	2	1	1	0
Amorim-Barbosa et al., 2021	19	2		2	1	1	2	2	2	2	1	2	1	1	2
Aoki et al., 2010	17	3		2	2	1	1	2	1	2	0	2	0	2	2
Beutler & Peppelman, 2003	15	4		2	1	2	1	1	2	2	0	2	0	1	1
Cho et al., 2018	19	5		2	1	1	2	2	2	2	0	2	2	1	2
Duncan & Bailey, 2013	17	6		2	2	1	2	2	2	1	0	2	2	1	0
Hu et al., 2019	19	7		1	2	2	2	2	2	2	0	2	1	1	2
Jin et al., 2019	16	8		2	2	1	2	1	1	1	0	2	1	1	2
Jones et al., 2021	21	9		2	2	1	2	2	2	2	0	2	2	2	2
Kim et al., 2013	15	10		2	1	2	1	1	1	2	2	1	2	0	0
Kimura et al., 2012	14	11		2	1	1	1	1	1	2	0	2	0	1	2
Konomi et al., 2020	14	12		2	2	1	1	1	1	1	0	2	2	1	0
Le et al., 2012	16	13		2	1	0	1	1	1	2	1	2	1	2	2
Lee et al., 2018	16	14		1	1	1	2	2	1	2	2	1	2	1	0
Li et al., 2017	14	15		2	1	1	2	1	1	2	0	2	1	1	0
Liu et al., 2017	18	16		2	1	1	2	2	2	2	0	2	1	1	2
Marchi et al., 2013	18	17		2	1	1	2	1	2	2	2	2	1	2	0
Mi et al., 2017	16	18		2	1	1	1	1	2	2	0	2	2	1	1
Okuyama et al., 2001	14	19		2	1	1	1	2	1	2	0	2	0	1	1
Pan et al., 2016	13	20		1	1	1	1	1	1	2	0	1	1	1	2
Park et al., 2019	20	21		2	1	1	2	2	2	2	1	2	2	1	2
Singhatanadgige et al., 2021	18	22		2	1	1	2	2	1	2	0	2	2	2	1
Tempel et al., 2015	14	23		2	2	1	1	1	1	2	0	1	1	1	1
Tohmeh et al., 2014	21	24		2	2	1	2	2	2	2	0	2	2	2	2
Xi et al., 2020	21	25		2	1	1	2	2	2	2	1	2	2	2	2
Yao et al., 2020	20	26		2	2	1	2	2	2	2	1	2	1	1	2
Zhao et al., 2012	11	27		1	1	0	1	1	1	1	0	1	1	1	2
Zhou et al., 2019	19	28		2	1	1	2	2	2	2	0	2	2	1	2
Zhou et al., 2021	19	29		2	1	2	2	1	2	2	0	1	2	2	2
