# Supplementary material for: Influence of the geometric and material properties of lumbar endplate on lumbar interbody fusion failure: a systematic review
Source: J Orthop Surg Res. 2022 Apr 10;17:224. doi: 10.1186/s13018-022-03091-8 (PMC8996478; doi:10.1186/s13018-022-03091-8)
Supplement: Supplementary file 4 — Additional file 4. Available data of patients involved in included studies. [file 13018_2022_3091_MOESM4_ESM.xlsx]

## Sheet: Diagnosis
			All															Adverse															Non-adverse
Number	Authors	quality score	Group	Patients (n)	No. of cages	Osteoporosis (n)	Degenerative spondylolisthesis (n)	Disc herniation	Degenerative disc disease	Degenerative scoliosis	Lumbar degenerative kyphosis	Lumbar spinal canal stenosis	Isthmic or spondylolytic spondylolisthesis	Adjacent segmental disorder	Discogenic low-back pain	Failed laminectomy syndrome	Failed fusions	Type	Patients (n)	Number of cages (n)	Osteoporosis (n)	Degenerative spondylolisthesis (n)	Disc herniation	Degenerative disc disease	Degenerative scoliosis	Lumbar degenerative kyphosis	Lumbar spinal canal stenosis	Ischemic or isthemic or spondylolytic spondylolisthesis	Discogenic low-back pain	Failed laminectomy syndrome	Failed fusions	Cauda equina syndrome	Patients (n)	Number of cages (n)	Osteoporosis (n)	Degenerative spondylolisthesis (n)	Disc herniation	Degenerative disc disease	Degenerative scoliosis	Lumbar degenerative kyphosis	Lumbar spinal canal stenosis	Ischemic or isthemic or spondylolytic spondylolisthesis	Discogenic low-back pain	Failed laminectomy syndrome
1	Abbushi et al., 2009	14	N/A	40	80	N/A	40	N/A	N/A	N/A	N/A	N/A	N/A	N/A	N/A	N/A	N/A	Subsidence (<3mm, >=3mm both together)	N/A	24	N/A	N/A	N/A	N/A	N/A	N/A	N/A	N/A	N/A	N/A	N/A	N/A	N/A	56	N/A	N/A	N/A	N/A	N/A	N/A	N/A	N/A	N/A	N/A
2	Aoki et al., 2010	17	N/A	125	144	N/A	98	8	N/A	6	1	4	4	N/A	4	N/A	N/A	Posterior migration to the posterior wall	4	4	N/A	N/A	N/A	N/A	N/A	N/A	N/A	N/A	N/A	N/A	N/A	N/A	121	140	N/A	N/A	N/A	N/A	N/A	N/A	N/A	N/A	N/A	N/A
3	Beutler & Peppelman, 2003	15	Standard BAK cage	52	70	N/A	12	N/A	N/A	N/A	N/A	N/A	N/A	N/A	52 (no need to add)	12	10	Subsidence (>2mm)	5	5	N/A	N/A	N/A	N/A	N/A	N/A	N/A	N/A	N/A	N/A	N/A	N/A	47	65	N/A	N/A	N/A	N/A	N/A	N/A	N/A	N/A	N/A	N/A
			Proximity BAK cage	52	70	N/A								N/A				Subsidence (>2mm)	9	9	N/A	N/A											43	61	N/A	N/A
4	Cho et al., 2018	19	Non-osteoporotic	55	55	0 (0.2 ± 0.9)	22	N/A	N/A	N/A	N/A	27	6	N/A	VAS: 6.9±2.7	N/A	N/A	Subsidence (>2mm)	9	9	-1.7±1.5	N/A	N/A	N/A	N/A	N/A	N/A	N/A	VAS: 6.9±2.7	N/A	N/A	N/A	30	30	-0.4±1.4	N/A	N/A	N/A	N/A	N/A	N/A	N/A	VAS: 5.6±2.9	N/A
			Osteoporosis group	31	31	31 (-2.8 ± 0.5)	14	N/A	N/A	N/A	N/A	14	3	N/A	VAS: 7.3±2.3	N/A	N/A	Subsidence (>2 mm)	17	17		N/A	N/A	N/A	N/A	N/A	N/A	N/A		N/A	N/A	N/A	7	7		N/A	N/A	N/A	N/A	N/A	N/A	N/A		N/A
5	Duncan & Bailey, 2013	17	Unilateral pedicle screw	46	N/A	N/A	2	N/A	44	N/A	N/A	12 (no need to add)	N/A	N/A	N/A	N/A	N/A	Posterior migration past posterior wall	11	11	1	2	2	7	N/A	N/A	1	N/A	N/A	N/A	N/A	N/A	35	N/A	N/A	N/A	N/A	N/A	N/A	N/A	N/A	N/A	N/A	N/A
			Bilateral pedicle screw	56	N/A	N/A	16(4)	N/A	40	N/A	N/A	0	N/A	N/A	N/A	N/A	N/A	Posterior migration past posterior wall	6	7	2	4	1	4	N/A	N/A	1	N/A	N/A	N/A	N/A	N/A	50	N/A	N/A	N/A	N/A	N/A	N/A	N/A	N/A	N/A	N/A	N/A
6	Hu et al., 2019	19	N/A	953	1559	N/A	603	N/A	N/A	103		N/A	124	N/A	N/A	N/A	N/A	Posterior migration past posterior wall	24	24	N/A	1	N/A	N/A	7		N/A	13	N/A	N/A	N/A	N/A	929	1511	N/A	590	0	96		N/A	N/A	123	N/A	N/A
7	Kim et al., 2013	15	N/A	104	122	-1.83±1.35	21	20	49	N/A	N/A	N/A	14	N/A	N/A	N/A	N/A	Subsidence (<2mm, >=2mm both)	N/A	40	N/A	N/A	N/A	N/A	N/A	N/A	N/A	N/A	N/A	N/A	N/A	N/A	N/A	82	N/A	N/A	N/A	N/A	N/A	N/A	N/A	N/A	N/A	N/A
8	Kimura et al., 2012	14	N/A	1070	1433	N/A	N/A	N/A	11	77	28	888	66	N/A	N/A	N/A	N/A	Posterior migration past posterior wall	9	9	1	N/A	N/A	0	3	N/A	6	0	N/A	N/A	N/A	N/A	1061	1424	N/A	N/A	N/A	11	74	N/A	882	66	N/A	N/A
9	Lee et al., 2018	16	Retropulsion	744	1229	75	N/A	N/A	N/A	N/A	N/A	N/A	N/A	N/A	N/A	N/A	N/A	Posterior migration past posterior wall	16	16	0	5	N/A	1	N/A	N/A	9	N/A	N/A	N/A	N/A	N/A	728	1213	N/A	N/A	N/A	N/A	N/A	N/A	N/A	N/A	N/A	N/A
10	Li et al., 2017	14	N/A	286	378	N/A	48	162	N/A	N/A	N/A	76	N/A	N/A	N/A	N/A	N/A	Posterior migration past posterior wall	18	18	-1.2±0.2	7	6	N/A	N/A	N/A	5	N/A	N/A	N/A	N/A	N/A	268	353	-1.2±0.2	41	156	N/A	N/A	N/A	71	N/A	N/A	N/A
11	Liu et al., 2017	18	Unilateral pedicle screw	109	128	N/A	38	20	N/A	N/A	N/A	43	N/A	N/A	8	N/A	N/A	Posterior migration (>= 3mm)	8	8	0	N/A	N/A	N/A	N/A	N/A	N/A	N/A	N/A	N/A	N/A	N/A	101	120	N/A	N/A	N/A	N/A	N/A	N/A	N/A	N/A	N/A	N/A
			Bilateral pedicle screw	106	135	N/A	33	26	N/A	N/A	N/A	38	N/A	N/A	9	N/A	N/A	Posterior migration (>= 3mm)	0	0	0	N/A	N/A	N/A	N/A	N/A	N/A	N/A	N/A	N/A	N/A	N/A	106	135	N/A	N/A	N/A	N/A	N/A	N/A	N/A	N/A	N/A	N/A
12	Marchi et al., 2013	18	Standard	46	61	N/A	14	N/A	N/A	17	N/A	43	N/A	N/A	67 (no need to add)	N/A	N/A	Subsidence Grade I (25-49% loss disc height)	N/A	19	N/A	N/A	N/A	N/A	N/A	N/A	N/A	N/A	N/A	N/A	N/A	N/A	N/A	57	N/A	N/A	N/A	N/A	N/A	N/A	N/A	N/A	N/A	N/A
			Wide	28	37	N/A												Subsidence Grade II (50-74% loss disc height)	N/A	16	N/A	N/A	N/A	N/A	N/A	N/A	N/A	N/A	N/A	N/A	N/A	N/A			N/A	N/A	N/A	N/A	N/A	N/A	N/A	N/A	N/A	N/A
																		Subsidence Grade III (75-100% loss disc height)	N/A	6	N/A	N/A	N/A	N/A	N/A	N/A	N/A	N/A	N/A	N/A	N/A	N/A			N/A	N/A	N/A	N/A	N/A	N/A	N/A	N/A	N/A	N/A
13	Pan et al., 2016	13	N/A	8	12	N/A	1	N/A	N/A	N/A	N/A	N/A	N/A	N/A	N/A	N/A	N/A	Posterior migration past posterior wall	8	8	N/A	1	3	N/A	N/A	N/A	3	N/A	N/A	N/A	N/A	1	N/A	N/A	N/A	N/A	N/A	N/A	N/A	N/A	N/A	N/A	N/A	N/A
14	Park et al., 2019	20	N/A	784	881	72	443	51	N/A	N/A	N/A	238	52	N/A	N/A	N/A	N/A	Posterior migration (>= 2mm)	20	20	7	11	2	N/A	N/A	N/A	5	2	N/A	N/A	N/A	N/A	728	825	52	415	48	N/A	N/A	N/A	219	46	N/A	N/A
																		Posterior migration + subsidence (>= 2mm)	36	36	13	17	1	N/A	N/A	N/A	14	4	N/A	N/A	N/A	N/A						N/A	N/A	N/A			N/A	N/A
15	Zhao et al., 2012	11	N/A	512	599	N/A	253	200	N/A	N/A	N/A	59	N/A	N/A	N/A	N/A	N/A	Posterior migration (no details)	6	6	N/A	N/A	N/A	N/A	N/A	N/A	N/A	N/A	N/A	N/A	N/A	N/A	506	593	N/A	N/A	N/A	N/A	N/A	N/A	N/A	N/A	N/A	N/A
16	Jin et al., 2019	16	N/A	75	75	N/A	20	N/A	N/A	N/A	N/A	55	N/A	N/A	N/A	N/A	N/A	Migration (>= 3mm)	5	5	N/A	N/A	N/A	N/A	N/A	N/A	N/A	N/A	N/A	N/A	N/A	N/A	70	70	N/A	N/A	N/A	N/A	N/A	N/A	N/A	N/A	N/A	N/A
17	Yao et al., 2020	20	cage subsidence	96	43	-1.8 ± 1.4	23	N/A	N/A	10	N/A	N/A	N/A	N/A	N/A	N/A	N/A	Subsidence (>2mm)	N/A	43		23	N/A	N/A	10	N/A	N/A	N/A	N/A	N/A	N/A	N/A	N/A	0	N/A	N/A	N/A	N/A	N/A	N/A	N/A	N/A	N/A	N/A
			non-cs		83	-1.1 ± 1.0	38	N/A	N/A	6	N/A	N/A	N/A	N/A	N/A	N/A	N/A		N/A	0	N/A	N/A	N/A	N/A	N/A	N/A	N/A	N/A	N/A	N/A	N/A	N/A	N/A	83	-1.1 ± 1.0	38	N/A	N/A	6	N/A	N/A	N/A	N/A	N/A
18	Mi et al., 2017	16	N/A	242	242	N/A	N/A	N/A	N/A	N/A	N/A	N/A	N/A	N/A	N/A	N/A	N/A	All subsidence into endplate	18	18	N/A	N/A	N/A	N/A	N/A	N/A	N/A	N/A	N/A	N/A	N/A	N/A	224	224	N/A	N/A	N/A	N/A	N/A	N/A	N/A	N/A	N/A	N/A
19	Le et al., 2012	16	N/A	140	238	0	N/A	N/A	N/A	N/A	N/A	N/A	N/A	N/A	N/A	N/A	N/A	Subsidence (>2 mm)	20	21	N/A	N/A	N/A	N/A	N/A	N/A	N/A	N/A	N/A	N/A	N/A	N/A	120	217	N/A	N/A	N/A	N/A	N/A	N/A	N/A	N/A	N/A	N/A
20	Tempel et al., 2015	14	N/Z	80	80	39 (impaired)	N/A	N/A	N/A	N/A	N/A	N/A	N/A	N/A	N/A	N/A	N/A	All subsidence into endplate	23	23	18 (impaired)	N/A	N/A	N/A	N/A	N/A	N/A	N/A	N/A	N/A	N/A	N/A	57	57	21 (impaired)	N/A	N/A	N/A	N/A	N/A	N/A	N/A	N/A	N/A
21	Zhou et al., 2019	19	Concave	41	41	N/A	17	N/A	8	N/A	N/A	16	N/A	N/A	N/A	N/A	N/A	Subsidence (>2 mm)	4	4	N/A	10	N/A	8	N/A	N/A	5	N/A	N/A	N/A	N/A	N/A	37	37	N/A	41	N/A	46	N/A	N/A	35	N/A	N/A	N/A
			Flat	59	59	N/A	24	N/A	13	N/A	N/A	22	N/A	N/A	N/A	N/A	N/A		6	6	N/A		N/A		N/A	N/A		N/A	N/A	N/A	N/A	N/A	53	53	N/A		N/A		N/A	N/A		N/A	N/A	N/A
			Irregular	45	45	N/A	23	N/A	10	N/A	N/A	12	N/A	N/A	N/A	N/A	N/A		13	13	N/A		N/A		N/A	N/A		N/A	N/A	N/A	N/A	N/A	32	32	N/A		N/A		N/A	N/A		N/A	N/A	N/A
22	Tohmeh et al., 2014	21	N/A	140	223	N/A	80	N/A	73	24	N/A	13	N/A	N/A	N/A	41	N/A	High magnitude of subsidence (>4 mm)	N/A	53	N/A+U35:AF35	N/A	N/A	N/A	N/A	N/A	N/A	N/A	N/A	N/A	N/A	N/A	N/A	170	N/A	N/A	N/A	N/A	N/A	N/A	N/A	N/A	N/A	N/A
23	Okuyama et al., 2001	14	N/A	52	63	0.879±0.215	41	1	N/A	2	N/A	N/A	8	N/A	N/A	N/A	N/A	Non-union	4	N/A	0.674±0.104	N/A	N/A	N/A	N/A	N/A	N/A	N/A	N/A	N/A	N/A	N/A	40	N/A	0.934±0.210	N/A	N/A	N/A	N/A	N/A	N/A	N/A	N/A	N/A
																		Undertemined union	8	N/A	0.710±0.116	N/A	N/A	N/A	N/A	N/A	N/A	N/A	N/A	N/A	N/A	N/A
24	Konomi et al., 2020	14	N/A	78	88	N/A	16	9	N/A		N/A	47	5	1	N/A	N/A	N/A	Non-union (at 24 months)	9	N/A	N/A	N/A	N/A	N/A	N/A	N/A	N/A	N/A	N/A	N/A	N/A	N/A	69	N/A	N/A	N/A	N/A	N/A	N/A	N/A	N/A	N/A	N/A	N/A
25	Amorim-Barbosa et al., 2021	19	cage subsidence	83	111	14 (low bmd)	72	N/A	11	N/A	N/A	N/A	N/A	N/A	N/A	N/A	N/A	Subsidence	83	111	14	72	N/A	11	N/A	N/A	N/A	N/A	N/A	N/A	N/A	N/A	0	N/A	N/A	N/A	N/A	N/A	N/A	N/A	N/A	N/A	N/A	N/A
			non-cs	82	97	12 (low bmd)	57	N/A	25	N/A	N/A	N/A	N/A	N/A	N/A	N/A	N/A		0	N/A	N/A	N/A	N/A	N/A	N/A	N/A	N/A	N/A	N/A	N/A	N/A	N/A	82	97	12	57	N/A	25	N/A	N/A	N/A	N/A	N/A	N/A
26	Jones et al., 2021	21	N/A	347	567	N/A	N/A	N/A	N/A	N/A	N/A	N/A	N/A	N/A	N/A	N/A	N/A	Subsidence Grade I (25-49% loss disc height)	N/A	124	N/A	N/A	N/A	N/A	N/A	N/A	N/A	N/A	N/A	N/A	N/A	N/A	N/A	407	N/A	N/A	N/A	N/A	N/A	N/A	N/A	N/A	N/A	N/A
						N/A	N/A	N/A	N/A	N/A	N/A	N/A	N/A	N/A	N/A	N/A	N/A	Subsidence Grade II (50-74% loss disc height)		24	N/A	N/A	N/A	N/A	N/A	N/A	N/A	N/A	N/A	N/A	N/A	N/A			N/A	N/A	N/A	N/A	N/A	N/A	N/A	N/A	N/A	N/A
						N/A	N/A	N/A	N/A	N/A	N/A	N/A	N/A	N/A	N/A	N/A	N/A	Subsidence Grade III (75-100% loss disc height)		12	N/A	N/A	N/A	N/A	N/A	N/A	N/A	N/A	N/A	N/A	N/A	N/A			N/A	N/A	N/A	N/A	N/A	N/A	N/A	N/A	N/A	N/A
27	Singhatanadgige et al., 2021	18	cage subsidence	114	80	-1.33 ± 1.34	43	N/A	2	N/A	N/A	N/A	N/A	N/A	N/A	N/A	N/A	Subsidence (>2mm)	N/A	80	N/A	43	N/A	2	N/A	N/A	N/A	N/A	N/A	N/A	N/A	N/A	N/A	0	N/A	N/A	N/A	N/A	N/A	N/A	N/A	N/A	N/A	N/A
			non-cs		55	-1.07 ± 2.07	22	N/A	3	N/A	N/A	N/A	N/A	N/A	N/A	N/A	N/A			0	N/A	N/A	N/A	N/A	N/A	N/A	N/A	N/A	N/A	N/A	N/A	N/A		55	N/A	22	N/A	3	N/A	N/A	N/A	N/A	N/A	N/A
28	Xi et al., 2020	21	N/A	68	68	N/A	N/A	N/A	N/A	N/A	N/A	N/A	N/A	N/A	N/A	N/A	N/A	Subsidence Grade I (25-49% loss disc height)	15	15	N/A	N/A	N/A	N/A	N/A	N/A	N/A	N/A	N/A	N/A	N/A	N/A	40	40	N/A	N/A	N/A	N/A	N/A	N/A	N/A	N/A	N/A	N/A
						N/A	N/A	N/A	N/A	N/A	N/A	N/A	N/A	N/A	N/A	N/A	N/A	Subsidence Grade II (50-74% loss disc height)	9	9	N/A	N/A	N/A	N/A	N/A	N/A	N/A	N/A	N/A	N/A	N/A	N/A			N/A	N/A	N/A	N/A	N/A	N/A	N/A	N/A	N/A	N/A
						N/A	N/A	N/A	N/A	N/A	N/A	N/A	N/A	N/A	N/A	N/A	N/A	Subsidence Grade III (75-100% loss disc height)	4	4	N/A	N/A	N/A	N/A	N/A	N/A	N/A	N/A	N/A	N/A	N/A	N/A			N/A	N/A	N/A	N/A	N/A	N/A	N/A	N/A	N/A	N/A
29	Zhou et al., 2021	19	Cage retropulsion	21	28	-1.0 ± 1.8 not use	5	8	N/A	N/A	N/A	8	N/A	N/A	N/A	N/A	N/A	Posterior migration past posterior wall	21	28	N/A	5	8	N/A	N/A	N/A	8	N/A	N/A	N/A	N/A	N/A	0	N/A	N/A	N/A	N/A	N/A	N/A	N/A	N/A	N/A	N/A	N/A
			control group	100	148	-1.2 ± 1.6 not use	21	31	N/A	N/A	N/A	48	N/A	N/A	N/A	N/A	N/A		0	N/A	N/A	N/A	N/A	N/A	N/A	N/A	N/A	N/A	N/A	N/A	N/A	N/A	100	148	N/A	21	31	N/A	N/A	N/A	48	N/A	N/A	N/A

## Sheet: Cage_position
			All																		Adverse																				Non-adverse
Number	Authors	quality score	Group	Patients (n)	No. of cages	Antero-medial	Medio-medial	Postero-medial	Antero-lateral	Medio-lateral	Postero-lateral	Depth ratio	Coronal ratio	Posterior distance cage to canal, superior (mm)	Posterior distance cage to canal, inferior (mm)	Cage height - preop ADH	Cage height - preop PDH	Reaming anterior (mm)	Reaming posterior (mm)	Post-op intervertebral angle (AP, Lateral)	Type	Patients (n)	Number of cages (n)	Antero-medial	Antero-lateral	Postero-medial	Postero-lateral	Medio-medial	Medio-lateral	Depth ratio	Coronal ratio	Total translation (mm)	Posterior distance cage to canal, superior (mm)	Posterior distance cage to canal, inferior (mm)	Cage height - preop ADH	Cage height - preop PDH	Reaming anterior (mm)	Reaming posterior (mm)	Subsidence inferior	Subsidence superior	Patients (n)	Number of cages (n)	Antero-medial	Antero-lateral	Postero-lateral	Postero-medial	Medio-medial	Medio-lateral	Depth ratio
1	Abbushi et al., 2009	14	N/A	40	80	3	13	45	1	4	14	N/A	N/A	N/A	N/A	N/A	N/A	N/A	N/A	N/A	Subsidence (<3mm, >=3mm both together)	N/A	24	0	0	7	6	11	0	N/A	N/A	N/A	N/A	N/A	N/A	N/A	N/A	N/A	N/A	N/A	N/A	56	3	1	8	38	2	4	N/A
2	Aoki et al., 2010	17	N/A	125	144	N/A	N/A	N/A	N/A	N/A	N/A	N/A	N/A	N/A	N/A	N/A	N/A	N/A	N/A	N/A	Posterior migration to the posterior wall	4	4	N/A	N/A	N/A	N/A	N/A	N/A	N/A	N/A	N/A	-1.8±2.6	1.3±1.9	-2.3±5.7	0.8±1.5	N/A	N/A	N/A	N/A	121	140	N/A	N/A	N/A	N/A	N/A	N/A	N/A
3	Beutler & Peppelman, 2003	15	Standard BAK cage	52	70	N/A	N/A	N/A	N/A	N/A	N/A	N/A	N/A	N/A	N/A	N/A	N/A	1.4	3.4	N/A	Subsidence (>2mm)	5	5	N/A	N/A	N/A	N/A	N/A	N/A	N/A	N/A	N/A	N/A	N/A	N/A	N/A	2.5	3.9	N/A	N/A	47	65	N/A	N/A	N/A	N/A	N/A	N/A	N/A
			Proximity BAK cage	52	70	N/A	N/A	N/A	N/A	N/A	N/A	N/A	N/A	N/A	N/A	N/A	N/A	1.5	2.9	N/A	Subsidence (>2mm)	9	9	N/A	N/A	N/A	N/A	N/A	N/A	N/A	N/A	N/A	N/A	N/A	N/A	N/A	1.9	3.7	N/A	N/A	43	61	N/A	N/A	N/A	N/A	N/A	N/A	N/A
4	Cho et al., 2018	19	Non-osteoporotic	55	55	N/A	N/A	N/A	N/A	N/A	N/A	N/A	N/A	N/A	N/A	N/A	N/A	N/A	N/A	N/A	Subsidence (>2mm)	9	9	N/A	N/A	N/A	N/A	N/A	N/A	N/A	N/A	N/A	N/A	N/A	N/A	N/A	N/A	N/A	N/A	N/A	30	30	N/A	N/A	N/A	N/A	N/A	N/A	N/A
			Osteoporosis group	31	31	N/A	N/A	N/A	N/A	N/A	N/A	N/A	N/A	N/A	N/A	N/A	N/A	N/A	N/A	N/A	Subsidence (>2 mm)	17	17	N/A	N/A	N/A	N/A	N/A	N/A	N/A	N/A	N/A	N/A	N/A	N/A	N/A	N/A	N/A	N/A	N/A	7	7	N/A	N/A	N/A	N/A	N/A	N/A	N/A
5	Duncan & Bailey, 2013	17	Unilateral pedicle screw	46	N/A	N/A	N/A	N/A	N/A	N/A	N/A	N/A	N/A	N/A	N/A	N/A	N/A	N/A	N/A	N/A	Posterior migration past posterior wall	11	11	N/A	N/A	N/A	N/A	N/A	N/A	N/A	N/A	N/A	N/A	N/A	N/A	N/A	N/A	N/A	N/A	N/A	35	N/A	N/A	N/A	N/A	N/A	N/A	N/A	N/A
			Bilateral pedicle screw	56	N/A	N/A	N/A	N/A	N/A	N/A	N/A	N/A	N/A	N/A	N/A	N/A	N/A	N/A	N/A	N/A	Posterior migration past posterior wall	6	7	N/A	N/A	N/A	N/A	N/A	N/A	N/A	N/A	N/A	N/A	N/A	N/A	N/A	N/A	N/A	N/A	N/A	50	N/A	N/A	N/A	N/A	N/A	N/A	N/A	N/A
6	Hu et al., 2019	19	N/A	953	1559	N/A	N/A	N/A	N/A	N/A	N/A	N/A	N/A	N/A	N/A	N/A	N/A	N/A	N/A	N/A	Posterior migration past posterior wall	24	24	N/A	N/A	N/A	N/A	N/A	N/A	-0.12±0.06	-0.09±0.07	3.34±2.45	N/A	N/A	-0.26±1.86		N/A	N/A	N/A	N/A	929	1511	N/A	N/A	N/A	N/A	N/A	N/A	N/A
7	Kim et al., 2013	15	N/A	104	122	N/A	N/A	N/A	N/A	N/A	N/A	N/A	N/A	N/A	N/A	N/A	N/A	N/A	N/A	3.8±2.7, 10.6±7.0	Subsidence (>=2mm)	N/A	18	N/A	N/A	N/A	N/A	N/A	N/A	N/A	N/A	N/A	N/A	N/A	N/A	N/A	N/A	N/A	2	16	N/A	104	N/A	N/A	N/A	N/A	N/A	N/A	N/A
8	Kimura et al., 2012	14	N/A	1070	1433	N/A	N/A	N/A	N/A	N/A	N/A	N/A	N/A	N/A	N/A	N/A	N/A	N/A	N/A	N/A	Posterior migration past posterior wall	9	9	N/A	N/A	N/A	N/A	N/A	N/A	N/A	N/A	N/A	N/A	N/A	N/A	N/A	N/A	N/A	N/A	N/A	1061	1424	N/A	N/A	N/A	N/A	N/A	N/A	N/A
9	Lee et al., 2018	16	Retropulsion	744	1229	N/A	N/A	N/A	N/A	N/A	N/A	N/A	N/A	N/A	N/A	N/A	N/A	N/A	N/A	N/A	Posterior migration past posterior wall	9	9	N/A	N/A	N/A	N/A	N/A	N/A	N/A	N/A	N/A	N/A	N/A	N/A	N/A	N/A	N/A	N/A	N/A	728	1213	N/A	N/A	N/A	N/A	N/A	N/A	N/A
10	Li et al., 2017	14	N/A	286	378	N/A	N/A	N/A	N/A	N/A	N/A	N/A	N/A	N/A	N/A	N/A	N/A	N/A	N/A	N/A	Posterior migration past posterior wall	18	18	N/A	N/A	N/A	N/A	N/A	N/A	N/A	N/A	N/A	N/A	N/A	N/A	N/A	N/A	N/A	N/A	N/A	268	353	N/A	N/A	N/A	N/A	N/A	N/A	N/A
11	Liu et al., 2017	18	Unilateral pedicle screw	109	128	N/A	N/A	N/A	N/A	N/A	N/A	N/A	N/A	N/A	N/A	N/A	N/A	N/A	N/A	N/A	Posterior migration (>= 3mm)	8	8	N/A	N/A	N/A	N/A	N/A	N/A	N/A	N/A	N/A	N/A	N/A	N/A	N/A	N/A	N/A	N/A	N/A	101	120	N/A	N/A	N/A	N/A	N/A	N/A	N/A
			Bilateral pedicle screw	106	135	N/A	N/A	N/A	N/A	N/A	N/A	N/A	N/A	N/A	N/A	N/A	N/A	N/A	N/A	N/A	Posterior migration (>= 3mm)	0	0	N/A	N/A	N/A	N/A	N/A	N/A	N/A	N/A	N/A	N/A	N/A	N/A	N/A	N/A	N/A	N/A	N/A	106	135	N/A	N/A	N/A	N/A	N/A	N/A	N/A
12	Marchi et al., 2013	18	Standard	46	61	N/A	N/A	N/A	N/A	N/A	N/A	N/A	N/A	N/A	N/A	N/A	N/A	N/A	N/A	N/A	Subsidence Grade I (25-49% loss disc height)	N/A	19	N/A	N/A	N/A	N/A	N/A	N/A	N/A	N/A	N/A	N/A	N/A	N/A	N/A	N/A	N/A	28	13	N/A	29	N/A	N/A	N/A	N/A	N/A	N/A	N/A
			Wide	28	37	N/A	N/A	N/A	N/A	N/A	N/A	N/A	N/A	N/A	N/A	N/A	N/A	N/A	N/A	N/A	Subsidence Grade II (50-74% loss disc height)	N/A	16	N/A	N/A	N/A	N/A	N/A	N/A	N/A	N/A	N/A	N/A	N/A	N/A	N/A	N/A	N/A					N/A	N/A	N/A	N/A	N/A	N/A	N/A
						N/A	N/A	N/A	N/A	N/A	N/A	N/A	N/A	N/A	N/A	N/A	N/A	N/A	N/A	N/A	Subsidence Grade III (75-100% loss disc height)	N/A	6	N/A	N/A	N/A	N/A	N/A	N/A	N/A	N/A	N/A	N/A	N/A	N/A	N/A	N/A	N/A					N/A	N/A	N/A	N/A	N/A	N/A	N/A
13	Pan et al., 2016	13	N/A	8	12	N/A	N/A	N/A	N/A	N/A	N/A	N/A	N/A	N/A	N/A	N/A	N/A	N/A	N/A	N/A	Posterior migration past posterior wall	8	8	N/A	N/A	N/A	N/A	N/A	N/A	N/A	N/A	N/A	N/A	N/A	N/A	N/A	N/A	N/A	N/A	N/A	N/A	N/A	N/A	N/A	N/A	N/A	N/A	N/A	N/A
14	Park et al., 2019	20	N/A	784	881	N/A	N/A	N/A	N/A	N/A	N/A	N/A	N/A	N/A	N/A	N/A	N/A	N/A	N/A	N/A	Posterior migration (>= 2mm)	20	20	5		15		N/A	N/A	N/A	N/A	N/A	N/A	N/A	0.36±0.50		N/A	N/A	N/A	N/A	728	825	169		656		N/A	N/A	N/A
																					Posterior migration + subsidence (>= 2mm)	36	36	5		31		N/A	N/A	N/A	N/A	N/A	N/A	N/A	1.28±1.75		N/A	N/A	N/A	N/A							N/A	N/A	N/A
15	Zhao et al., 2012	11	N/A	512	599	N/A	N/A	N/A	N/A	N/A	N/A	N/A	N/A	N/A	N/A	N/A	N/A	N/A	N/A	N/A	Posterior migration (no details)	6	6	N/A	N/A	N/A	N/A	N/A	N/A	N/A	N/A	N/A	N/A	N/A	N/A	N/A	N/A	N/A	N/A	N/A	506	593	N/A	N/A	N/A	N/A	N/A	N/A	N/A
16	Jin et al., 2019	16	N/A	75	75	N/A	N/A	N/A	N/A	N/A	N/A	N/A	N/A	N/A	N/A	N/A	N/A	N/A	N/A	N/A	Migration (>= 3mm)	5	5	N/A	N/A	N/A	N/A	N/A	N/A	N/A	N/A	N/A	N/A	N/A	N/A	N/A	N/A	N/A	N/A	N/A	70	70	N/A	N/A	N/A	N/A	N/A	N/A	N/A
17	Yao et al., 2020	20	cage subsidence	96	43	N/A	58.2 ± 9.3	N/A	N/A	N/A	N/A	N/A	N/A	N/A	N/A	N/A	N/A	N/A	N/A	N/A	Subsidence (>2mm)	N/A	43	N/A		N/A	N/A	N/A	N/A	N/A	N/A	N/A	N/A	N/A	N/A	N/A	N/A	N/A	N/A	N/A	N/A	0	N/A	N/A	N/A	N/A	N/A	N/A	N/A
			non-cs		83	68.3 ± 11.8	N/A	N/A	N/A	N/A	N/A	N/A	N/A	N/A	N/A	N/A	N/A	N/A	N/A	N/A		N/A	0	N/A	N/A	N/A	N/A	N/A	N/A	N/A	N/A	N/A	N/A	N/A	N/A	N/A	N/A	N/A	N/A	N/A	N/A	83	68.3 ± 11.8	N/A	N/A	N/A	N/A	N/A	N/A
18	Mi et al., 2017	16	N/A	242	242	N/A	N/A	N/A	N/A	N/A	N/A	N/A	N/A	N/A	N/A	N/A	N/A	N/A	N/A	N/A	All subsidence into endplate	18	18	N/A	N/A	N/A	N/A	N/A	N/A	N/A	N/A	N/A	N/A	N/A	N/A	N/A	N/A	N/A	N/A	N/A	224	224	N/A	N/A	N/A	N/A	N/A	N/A	N/A
19	Le et al., 2012	16	N/A	140	238	N/A	N/A	N/A	N/A	N/A	N/A	N/A	N/A	N/A	N/A	N/A	N/A	N/A	N/A	N/A	Subsidence (>2 mm)	20	21	N/A	N/A	N/A	N/A	N/A	N/A	N/A	N/A	N/A	N/A	N/A	N/A	N/A	N/A	N/A	N/A	N/A	120	217	N/A	N/A	N/A	N/A	N/A	N/A	N/A
20	Tempel et al., 2015	14	N/Z	80	80	N/A	N/A	N/A	N/A	N/A	N/A	N/A	N/A	N/A	N/A	N/A	N/A	N/A	N/A	N/A	All subsidence into endplate	23	23	N/A	N/A	N/A	N/A	N/A	N/A	N/A	N/A	N/A	N/A	N/A	N/A	N/A	N/A	N/A	N/A	N/A	57	57	N/A	N/A	N/A	N/A	N/A	N/A	N/A
21	Zhou et al., 2019	19	Concave	41	41	41	N/A	N/A	N/A	N/A	N/A	N/A	N/A	N/A	N/A	N/A	N/A	N/A	N/A	N/A	Subsidence (>2 mm)	4	4	N/A	N/A	N/A	N/A	N/A	N/A	N/A	N/A	N/A	N/A	N/A	N/A	N/A	N/A	N/A	N/A	N/A	37	37	N/A	N/A	N/A	N/A	N/A	N/A	N/A
			Flat	59	59	59	N/A	N/A	N/A	N/A	N/A	N/A	N/A	N/A	N/A	N/A	N/A	N/A	N/A	N/A		6	6	N/A	N/A	N/A	N/A	N/A	N/A	N/A	N/A	N/A	N/A	N/A	N/A	N/A	N/A	N/A	N/A	N/A	53	53	N/A	N/A	N/A	N/A	N/A	N/A	N/A
			Irregular	45	45	45	N/A	N/A	N/A	N/A	N/A	N/A	N/A	N/A	N/A	N/A	N/A	N/A	N/A	N/A		13	13	N/A	N/A	N/A	N/A	N/A	N/A	N/A	N/A	N/A	N/A	N/A	N/A	N/A	N/A	N/A	N/A	N/A	32	32	N/A	N/A	N/A	N/A	N/A	N/A	N/A
22	Tohmeh et al., 2014	21	N/A	140	223	N/A	N/A	N/A	N/A	N/A	N/A	N/A	N/A	N/A	N/A	N/A	N/A	N/A	N/A	N/A	High magnitude of subsidence (>4 mm)	N/A	53	N/A	N/A	N/A	N/A	N/A	N/A	N/A	N/A	N/A	N/A	N/A	N/A	N/A	N/A	N/A	N/A	N/A	N/A	170	N/A	N/A	N/A	N/A	N/A	N/A	N/A
23	Okuyama et al., 2001	14	N/A	52	63	N/A	N/A	N/A	N/A	N/A	N/A	N/A	N/A	N/A	N/A	N/A	N/A	N/A	N/A	N/A	Non-union + undertermined union	4+8	N/A	N/A	N/A	N/A	N/A	N/A	N/A	N/A	N/A	N/A	N/A	N/A	N/A	N/A	N/A	N/A	N/A	N/A	52	N/A	N/A	N/A	N/A	N/A	N/A	N/A	N/A
24	Konomi et al., 2020	14	N/A	78	88	N/A	N/A	N/A	N/A	N/A	N/A	N/A	N/A	N/A	N/A	N/A	N/A	N/A	N/A	N/A	Non-union (at 24 months)	9	N/A	N/A	N/A	N/A	N/A	N/A	N/A	N/A	N/A	N/A	N/A	N/A	N/A	N/A	N/A	N/A	N/A	N/A	69	N/A	N/A	N/A	N/A	N/A	N/A	N/A	N/A
25	Amorim-Barbosa et al., 2021	19	cage subsidence	83	111	53		30	N/A	N/A	N/A	N/A	N/A	N/A	N/A	N/A	N/A	N/A	N/A	N/A	Subsidence	83	111	53	N/A	30	N/A	N/A	N/A	N/A	N/A	N/A	N/A	N/A	N/A	N/A	N/A	N/A	N/A	N/A	0	N/A	N/A	N/A	N/A	N/A	N/A	N/A	N/A
			non-cs	82	97	65		17	N/A	N/A	N/A	N/A	N/A	N/A	N/A	N/A	N/A	N/A	N/A	N/A		0		N/A	N/A	N/A	N/A	N/A	N/A	N/A	N/A	N/A	N/A	N/A	N/A	N/A	N/A	N/A	N/A	N/A	82	97	65	N/A	N/A	17	N/A	N/A	N/A
26	Jones et al., 2021	21	N/A	347	567	N/A	N/A	N/A	N/A	N/A	N/A	N/A	N/A	N/A	N/A	N/A	N/A	N/A	N/A	N/A	Subsidence Grade I (25-49% loss disc height)	N/A	124	N/A	N/A	N/A	N/A	N/A	N/A	N/A	N/A	N/A	N/A	N/A	N/A	N/A	N/A	N/A	N/A	N/A	N/A	407	N/A	N/A	N/A	N/A	N/A	N/A	N/A
						N/A	N/A	N/A	N/A	N/A	N/A	N/A	N/A	N/A	N/A	N/A	N/A	N/A	N/A	N/A	Subsidence Grade II (50-74% loss disc height)		24	N/A	N/A	N/A	N/A	N/A	N/A	N/A	N/A	N/A	N/A	N/A	N/A	N/A	N/A	N/A	N/A	N/A			N/A	N/A	N/A	N/A	N/A	N/A	N/A
						N/A	N/A	N/A	N/A	N/A	N/A	N/A	N/A	N/A	N/A	N/A	N/A	N/A	N/A	N/A	Subsidence Grade III (75-100% loss disc height)		12	N/A	N/A	N/A	N/A	N/A	N/A	N/A	N/A	N/A	N/A	N/A	N/A	N/A	N/A	N/A	N/A	N/A			N/A	N/A	N/A	N/A	N/A	N/A	N/A
27	Singhatanadgige et al., 2021	18	cage subsidence	114	80	33	N/A	47	N/A	N/A	N/A	N/A	N/A	N/A	N/A	N/A	N/A	N/A	N/A	N/A	Subsidence (>2mm)	N/A	80	33	N/A	47	N/A	N/A	N/A	N/A	N/A	N/A	N/A	N/A	N/A	N/A	N/A	N/A	N/A	N/A	N/A	0	N/A	N/A	N/A	N/A	N/A	N/A	N/A
			non-cs		55	39	N/A	16	N/A	N/A	N/A	N/A	N/A	N/A	N/A	N/A	N/A	N/A	N/A	N/A			0	N/A	N/A	N/A	N/A	N/A	N/A	N/A	N/A	N/A	N/A	N/A	N/A	N/A	N/A	N/A	N/A	N/A		55	39	N/A	N/A	16	N/A	N/A	N/A
28	Xi et al., 2020	21	N/A	68	68	15	50	3	N/A	N/A	N/A	N/A	N/A	N/A	N/A	N/A	N/A	N/A	N/A	N/A	Subsidence Grade I (25-49% loss disc height)	15	15	2	N/A	N/A	N/A	13	N/A	N/A	N/A	N/A	N/A	N/A	N/A	N/A	N/A	N/A	N/A	N/A	40	40	10	N/A	N/A	3	27	N/A	N/A
									N/A	N/A	N/A	N/A	N/A	N/A	N/A	N/A	N/A	N/A	N/A	N/A	Subsidence Grade II (50-74% loss disc height)	9	9	2	N/A	N/A	N/A	7	N/A	N/A	N/A	N/A	N/A	N/A	N/A	N/A	N/A	N/A	N/A	N/A				N/A	N/A			N/A	N/A
									N/A	N/A	N/A	N/A	N/A	N/A	N/A	N/A	N/A	N/A	N/A	N/A	Subsidence Grade III (75-100% loss disc height)	4	4	1	N/A	N/A	N/A	3	N/A	N/A	N/A	N/A	N/A	N/A	N/A	N/A	N/A	N/A	N/A	N/A				N/A	N/A			N/A	N/A
29	Zhou et al., 2021	19	Cage retropulsion	21	28	N/A	N/A	N/A	N/A	N/A	N/A	-0.13±0.07	N/A	N/A	N/A	N/A	N/A	N/A	N/A	N/A	Posterior migration past posterior wall	21	28	N/A	N/A	N/A	N/A	N/A	N/A	-0.13±0.07	N/A	N/A	N/A	N/A	N/A	N/A	N/A	N/A	N/A	N/A			N/A	N/A	N/A	N/A	N/A	N/A	N/A
			control group	100	148	N/A	N/A	N/A	N/A	N/A	N/A	0.01±0.06	N/A	N/A	N/A	N/A	N/A	N/A	N/A	N/A		0		N/A	N/A	N/A	N/A	N/A	N/A	N/A	N/A	N/A	N/A	N/A	N/A	N/A	N/A	N/A	N/A	N/A	100	148	N/A	N/A	N/A	N/A	N/A	N/A	0.01±0.06
[truncated: 8 more columns]

## Sheet: Anatomy_variation
			All																					Adverse																					Non-adverse
Number	Authors	quality score	Group	Patients (n)	No. of cages	Pre-op slipped vertebra height/disc height or slippage	Post-op Slipped vertebra height/disc height or slippage	Pre-op lumbar lordosis (°)	Pre-op segment lordosis (°)	Pre-op Olisthesis (%)	Post-op Olisthesis (%)	Pre-op ROM	Pre-op Anterior disc height	Pre-op Posterior disc height	Pre-op Cobb angle	Post-op Anterior disc height (mm)	Post-op Posterior disc height (mm)	Post-op increase Posterior disc height (mm)	Post-op increase Anterior disc height	Post-op increase Posterior disc height	Post-op lumbar lordosis (°)	Post-op segment lordosis (°)	Linear endplates (not concave)	Type	Patients (n)	Number of cages (n)	Pre-op slipped vertebra height/disc height or slippage	Pre-op lumbar lordosis	Pre-op segment lordosis	Pre-op Olisthesis (%)	Pre-op ROM	Pre-op Anterior disc height (mm)	Pre-op Posterior disc height (mm)	Pre-op Cobb angle	Post-op Anterior disc height (mm)	Post-op Posterior disc height (mm)	Post-op increase Anterior disc height	Post-op increase Posterior disc height	Post-op segment lordosis (°)	Pear-shaped disc with cage	Pear-shaped disc L4/L5	Pear-shaped disc L5/S1	Pear-shaped disc other location	Linear endplates (not concave)	Patients (n)	Number of cages (n)	Pre-op Slipped vertebra height/disc height or slippage	Pre-op lumbar lordosis	Pre-op Segment lordosis
1	Abbushi et al., 2009	14	N/A	40	80	4.7 (range: 2.3-16.5)	3.7 (range: 2.0-14.0)	33 (12-58)	N/A	22 (7-44)	6 (0-28)	N/A	N/A	N/A	N/A	N/A	N/A	N/A	N/A	N/A	N/A	36 (12-58)	N/A	Subsidence (<3mm, >=3mm both together)	N/A	24	N/A	N/A	N/A	N/A	N/A	N/A	N/A	N/A	N/A	N/A	N/A	N/A	N/A	N/A	N/A	N/A	N/A	N/A	N/A	56	N/A	N/A	N/A
2	Aoki et al., 2010	17	N/A	125	144	N/A	N/A	N/A	N/A	N/A	N/A	N/A	N/A	N/A	N/A	N/A	N/A	N/A	N/A	N/A	N/A	N/A	N/A	Posterior migration to the posterior wall	4	4	10.9±5.4	N/A	N/A	N/A	7.3±4.1	12.3±5.7	9.3±2.2	9.5±2.2	N/A	N/A	1.8±4.2	0.0±0.0	N/A	N/A	N/A	N/A	N/A	N/A	121	140	14.0±8.8	N/A	N/A
3	Beutler & Peppelman, 2003	15	Standard BAK cage	52	70	N/A	N/A	N/A	N/A	N/A	N/A	N/A	N/A	N/A	N/A	N/A	N/A	N/A	N/A	N/A	N/A	N/A	N/A	Subsidence (>2mm)	5	5	N/A	N/A	N/A	N/A	N/A	N/A	N/A	N/A	N/A	N/A	N/A	N/A	Decreased by 8	N/A	N/A	N/A	N/A	N/A	90	126	N/A	N/A	N/A
			Proximity BAK cage	52	70	N/A	N/A	N/A	N/A	N/A	N/A	N/A	N/A	N/A	N/A	N/A	N/A	N/A	N/A	N/A	N/A	N/A	N/A	Subsidence (>2mm)	9	9	N/A	N/A	N/A	N/A	N/A	N/A	N/A	N/A	N/A	N/A	N/A	N/A	N/A	N/A	N/A	N/A	N/A	N/A			N/A	N/A	N/A
4	Cho et al., 2018	19	Non-osteoporotic	55	55	N/A	N/A	37.7±11.4	12.8±6.5	N/A	N/A	N/A	12.1 ± 3.5		N/A	13.4 ± 2.2		N/A	N/A	N/A	43.2 ± 11.7	14.0 ± 5.5	N/A	Subsidence (>2mm)	9	9	N/A	N/A	N/A	N/A	N/A	N/A	N/A	N/A	N/A	N/A	N/A	N/A	N/A	N/A	N/A	N/A	N/A	N/A	30	30	N/A	N/A	N/A
			Osteoporosis group	31	31	N/A	N/A	40.8 ± 11.7	13.5 ± 7.8	N/A	N/A	N/A	11.0 ± 3.0		N/A	12.6 ± 2.9		N/A	N/A	N/A	47.2 ± 13.7	16.1 ± 6.4	N/A	Subsidence (>2 mm)	17	17	N/A	N/A	N/A	N/A	N/A	N/A	N/A	N/A	N/A	N/A	N/A	N/A	N/A	N/A	N/A	N/A	N/A	N/A	7	7	N/A	N/A	N/A
5	Duncan & Bailey, 2013	17	Unilateral pedicle screw	46	N/A	N/A	N/A	N/A	N/A	N/A	N/A	N/A	N/A	N/A	N/A	N/A	N/A	N/A	N/A	N/A	N/A	N/A	N/A	Posterior migration past posterior wall	11	11	N/A	N/A	N/A	N/A	N/A	N/A	N/A	N/A	N/A	N/A	N/A	N/A	N/A	N/A	N/A	N/A	N/A	N/A	35	N/A	N/A	N/A	N/A
			Bilateral pedicle screw	56	N/A	N/A	N/A	N/A	N/A	N/A	N/A	N/A	N/A	N/A	N/A	N/A	N/A	N/A	N/A	N/A	N/A	N/A	N/A	Posterior migration past posterior wall	6	7	N/A	N/A	N/A	N/A	N/A	N/A	N/A	N/A	N/A	N/A	N/A	N/A	N/A	N/A	N/A	N/A	N/A	N/A	50	N/A	N/A	N/A	N/A
6	Hu et al., 2019	19	N/A	953	1559	N/A	N/A	N/A	N/A	N/A	N/A	N/A	N/A	N/A	N/A	N/A	N/A	N/A	N/A	N/A	N/A	N/A	N/A	Posterior migration past posterior wall	24	24	10.6±10.5	N/A	N/A	N/A	8.40±5.38	11.43±2.03		N/A	N/A	N/A	N/A	N/A	N/A	N/A	N/A	N/A	N/A	N/A	929	1511	11.23±9.47, n=24; 7.32±9.79, n=163	N/A	N/A
7	Kim et al., 2013	15	N/A	104	122	N/A	N/A	N/A	N/A	N/A	N/A	N/A	N/A	N/A	N/A	N/A	N/A	N/A	N/A	N/A	N/A	N/A	N/A	Subsidence (>=2mm)	N/A	18	N/A	N/A	N/A	N/A	N/A	N/A	N/A	N/A	N/A	N/A	N/A	N/A	N/A	N/A	N/A	N/A	N/A	N/A	N/A	104	N/A	N/A	N/A
8	Kimura et al., 2012	14	N/A	1070	1433	N/A	N/A	N/A	N/A	N/A	N/A	N/A	N/A	N/A	N/A	N/A	N/A	N/A	N/A	N/A	N/A	N/A	N/A	Posterior migration past posterior wall	9	9	2.1±4.4	N/A	N/A	N/A	10.7±2.9	11.9±2.0		N/A	N/A	N/A	N/A	N/A	N/A	6	6	1	1	N/A	180	180	2.3±7.2	N/A	N/A
9	Lee et al., 2018	16	Retropulsion	744	1229	N/A	N/A	N/A	N/A	N/A	N/A	N/A	N/A	N/A	N/A	N/A	N/A	N/A	N/A	N/A	N/A	N/A	N/A	Posterior migration past posterior wall	10	16	N/A	N/A	N/A	N/A	N/A	16.3±4.2	9.5±2.6	2.4±2.4	16.1±4.1	12.0±3.5	1.6±2.4		N/A	6	N/A	N/A	N/A	N/A	728	1213	N/A	N/A	N/A
10	Li et al., 2017	14	N/A	286	378	N/A	N/A	N/A	N/A	N/A	N/A	N/A	N/A	N/A	N/A	N/A	N/A	N/A	N/A	N/A	N/A	N/A	N/A	Posterior migration past posterior wall	18	18	N/A	12.1±2.8	N/A	N/A	N/A	7.0±1.3		N/A	N/A	N/A	1.6±0.5		N/A	N/A	N/A	N/A	N/A	N/A	268	353	N/A	N/A	N/A
11	Liu et al., 2017	18	Unilateral pedicle screw	109	128	N/A	N/A	N/A	N/A	N/A	N/A	N/A	N/A	N/A	N/A	N/A	N/A	N/A	N/A	N/A	N/A	N/A	N/A	Posterior migration (>= 3mm)	8	8	N/A	N/A	N/A	N/A	N/A	N/A	N/A	N/A	N/A	N/A	N/A	N/A	N/A	N/A	N/A	N/A	N/A	N/A	101	120	N/A	N/A	N/A
			Bilateral pedicle screw	106	135	N/A	N/A	N/A	N/A	N/A	N/A	N/A	N/A	N/A	N/A	N/A	N/A	N/A	N/A	N/A	N/A	N/A	N/A	Posterior migration (>= 3mm)	0	0	N/A	N/A	N/A	N/A	N/A	N/A	N/A	N/A	N/A	N/A	N/A	N/A	N/A	N/A	N/A	N/A	N/A	N/A	106	135	N/A	N/A	N/A
12	Marchi et al., 2013	18	Standard	46	61	N/A	N/A	N/A	N/A	N/A	N/A	N/A	N/A	N/A	N/A	N/A	N/A	N/A	N/A	N/A	N/A	N/A	N/A	Subsidence Grade I (25-49% loss disc height)	N/A	19	N/A	N/A	N/A	N/A	N/A	N/A		N/A	N/A		N/A	N/A	N/A	N/A	N/A	N/A	N/A	N/A	N/A	29	N/A	N/A	47.6±11.3
			Wide	28	37	N/A	N/A	N/A	N/A	N/A	N/A	N/A	N/A	N/A	N/A	N/A	N/A	N/A	N/A	N/A	N/A	N/A	N/A	Subsidence Grade II (50-74% loss disc height)	N/A	16	N/A	N/A	49.1±12.4	N/A	N/A	0.20±0.07		N/A	0.13±0.05		N/A	N/A	43.1±13.2	N/A	N/A	N/A	N/A	N/A				N/A
						N/A	N/A	N/A	N/A	N/A	N/A	N/A	N/A	N/A	N/A	N/A	N/A	N/A	N/A	N/A	N/A	N/A	N/A	Subsidence Grade III (75-100% loss disc height)	N/A	6	N/A	N/A		N/A	N/A			N/A			N/A	N/A		N/A	N/A	N/A	N/A	N/A				N/A
13	Pan et al., 2016	13	N/A	8	12	N/A	N/A	N/A	N/A	N/A	N/A	N/A	N/A	N/A	N/A	N/A	N/A	N/A	N/A	N/A	N/A	N/A	N/A	Posterior migration past posterior wall	8	8	N/A	N/A	N/A	N/A	N/A	N/A	N/A	N/A	N/A	N/A	N/A	N/A	N/A	N/A	N/A	N/A	N/A	N/A	N/A	N/A	N/A	N/A	N/A
14	Park et al., 2019	20	N/A	784	881	N/A	N/A	N/A	N/A	N/A	N/A	N/A	N/A	N/A	N/A	N/A	N/A	N/A	N/A	N/A	N/A	N/A	N/A	Posterior migration (>= 2mm)	20	20	N/A	N/A	N/A	N/A	9.55±6.03	N/A	N/A	N/A	N/A	N/A	N/A	N/A	N/A	2	N/A	N/A	N/A	N/A	728	825	N/A	N/A	N/A
						N/A	N/A	N/A	N/A	N/A	N/A	N/A	N/A	N/A	N/A	N/A	N/A	N/A	N/A	N/A	N/A	N/A	N/A	Posterior migration + subsidence (>= 2mm)	36	36	N/A	N/A	N/A	N/A	8.14±4.43	N/A	N/A	N/A	N/A	N/A	N/A	N/A	N/A	8	N/A	N/A	N/A	N/A
15	Zhao et al., 2012	11	N/A	512	599	N/A	N/A	N/A	N/A	N/A	N/A	N/A	N/A	N/A	N/A	N/A	N/A	N/A	N/A	N/A	N/A	N/A	143	Posterior migration (no details)	6	6	N/A	N/A	N/A	N/A	N/A	N/A	N/A	N/A	N/A	N/A	N/A	N/A	N/A	N/A	N/A	N/A	N/A	5	506	593	N/A	N/A	N/A
16	Jin et al., 2019	16	N/A	75	75	N/A	N/A	N/A	N/A	N/A	N/A	N/A	N/A	N/A	N/A	N/A	N/A	N/A	N/A	N/A	N/A	N/A	N/A	Migration (>= 3mm)	5	5	N/A	N/A	N/A	N/A	N/A	N/A	N/A	N/A	N/A	N/A	N/A	N/A	N/A	N/A	N/A	N/A	N/A	N/A	70	70	N/A	N/A	N/A
17	Yao et al., 2020	20	cage subsidence	96	43	N/A	N/A	N/A	N/A	N/A	N/A	N/A	18 ± 6.1		N/A	17.5 ± 4.2		-0.5 ± 4.1	N/A	N/A	N/A	N/A	N/A	Subsidence (>2mm)	N/A	43	N/A	N/A	N/A	N/A	N/A	18 ± 6.1		N/A	N/A	N/A	17.5 ± 4.2		-0.5 ± 4.1	N/A	N/A	N/A	N/A	N/A	N/A	0	N/A	N/A	N/A
			non-cs		83	N/A	N/A	N/A	N/A	N/A	N/A	N/A	21.2 ± 5.5		N/A	21.5 ± 4.6		0.3 ± 4.1	N/A	N/A	N/A	N/A	N/A		N/A	0	N/A	N/A	N/A	N/A	N/A	N/A	N/A	N/A	N/A	N/A	N/A	N/A	N/A	N/A	N/A	N/A	N/A	N/A	N/A	83	N/A	N/A	N/A
18	Mi et al., 2017	16	N/A	242	242	N/A	N/A	N/A	N/A	N/A	N/A	N/A	N/A	N/A	N/A	N/A	N/A	N/A	N/A	N/A	N/A	N/A	N/A	All subsidence into endplate	18	18	N/A	N/A	N/A	N/A	N/A	N/A	N/A	N/A	N/A	N/A	N/A	N/A	N/A	N/A	N/A	N/A	N/A	N/A	224	224	N/A	N/A	N/A
19	Le et al., 2012	16	N/A	140	238	N/A	N/A	N/A	N/A	N/A	N/A	N/A	N/A	N/A	N/A	N/A	N/A	N/A	N/A	N/A	N/A	N/A	N/A	Subsidence (>2 mm)	20	21	N/A	N/A	N/A	N/A	N/A	N/A	N/A	N/A	N/A	N/A	N/A	N/A	N/A	N/A	N/A	N/A	N/A	N/A	120	217	N/A	N/A	N/A
20	Tempel et al., 2015	14	N/Z	80	80	N/A	N/A	N/A	N/A	N/A	N/A	N/A	N/A	N/A	N/A	N/A	N/A	N/A	N/A	N/A	N/A	N/A	N/A	All subsidence into endplate	23	23	N/A	N/A	N/A	N/A	N/A	N/A	N/A	N/A	N/A	N/A	N/A	N/A	N/A	N/A	N/A	N/A	N/A	N/A	57	57	N/A	N/A	N/A
21	Zhou et al., 2019	19	Concave	41	41	N/A	N/A	49.7 ± 12.5	15.6 ± 4.5	N/A	N/A	N/A	10.3 ± 2.4		N/A	11.6 ± 3.2		N/A	N/A	N/A	53.4 ± 10.7	18.8 ± 6.2	N/A	Subsidence (>2 mm)	4	4	N/A	45.5 ± 12.3	13.9 ± 5.3	N/A	N/A	8.9 ± 2.6		N/A	N/A	N/A	N/A	N/A	N/A	N/A	N/A	N/A	N/A	N/A	37	37	N/A	47.5 ± 12.6	14.5 ± 5.5
			Flat	59	59	N/A	N/A	48.1 ± 11.9	14.1 ± 5.3	N/A	N/A	N/A	9.9 ± 2.7		N/A	11.4 ± 2.4		N/A	N/A	N/A	52.1 ± 10.3	17.1 ± 5.5	59		6	6	N/A			N/A	N/A			N/A	N/A	N/A	N/A	N/A	N/A	N/A	N/A	N/A	N/A	6	53	53	N/A
			Irregular	45	45	N/A	N/A	46.6 ± 14.1	12.8 ± 4.3	N/A	N/A	N/A	8.5 ± 2.5		N/A	10.7 ± 2.8		N/A	N/A	N/A	49.6 ± 14.5	16.6 ± 4.9	N/A		13	13	N/A			N/A	N/A			N/A	N/A	N/A	N/A	N/A	N/A	N/A	N/A	N/A	N/A	N/A	32	32	N/A
22	Tohmeh et al., 2014	21	N/A	140	223	N/A	N/A	N/A	N/A	N/A	N/A	N/A	N/A	N/A	N/A	N/A	N/A	N/A	N/A	N/A	N/A	N/A	N/A	High magnitude of subsidence (>4 mm)	N/A	53	N/A	N/A	N/A	N/A	N/A	N/A	N/A	N/A	N/A	N/A	N/A	N/A	N/A	N/A	N/A	N/A	N/A	N/A	N/A	170	N/A	N/A	N/A
23	Okuyama et al., 2001	14	N/A	52	63	N/A	N/A	N/A	N/A	N/A	N/A	N/A	N/A	N/A	N/A	N/A	N/A	N/A	N/A	N/A	N/A	N/A	N/A	Non-union + undertermined union	4+8	N/A	N/A	N/A	N/A	N/A	N/A	N/A	N/A	N/A	N/A	N/A	N/A	N/A	N/A	N/A	N/A	N/A	N/A	N/A	40	N/A	N/A	N/A	N/A
24	Konomi et al., 2020	14	N/A	78	88	N/A	N/A	N/A	N/A	N/A	N/A	N/A	N/A	N/A	N/A	N/A	N/A	N/A	N/A	N/A	N/A	N/A	N/A	Non-union (at 24 months)	9	N/A	N/A	N/A	4.1	N/A	N/A	N/A	N/A	N/A	N/A	N/A	N/A	N/A	8.3	N/A	N/A	N/A	N/A	N/A	69	N/A	N/A	N/A	3.8
25	Amorim-Barbosa et al., 2021	19	cage subsidence	83	111	N/A	N/A	55	24	N/A	N/A	N/A	N/A	N/A	N/A	N/A	N/A	N/A	N/A	N/A	N/A	25	N/A	Subsidence	83	111	N/A	55	24	N/A	N/A	N/A	N/A	N/A	N/A	N/A	N/A	N/A	25	N/A	N/A	N/A	N/A	N/A	0	N/A	N/A	N/A	N/A
			non-cs	82	97	N/A	N/A	48	24	N/A	N/A	N/A	N/A	N/A	N/A	N/A	N/A	N/A	N/A	N/A	N/A	23	N/A		0	N/A	N/A	N/A	N/A	N/A	N/A	N/A	N/A	N/A	N/A	N/A	N/A	N/A	N/A	N/A	N/A	N/A	N/A	N/A	82	97	N/A	48	24
26	Jones et al., 2021	21	N/A	347	567	N/A	N/A	N/A	N/A	N/A	N/A	N/A	N/A	N/A	N/A	N/A	N/A	N/A	N/A	N/A	N/A	N/A	N/A	Subsidence Grade I (25-49% loss disc height)	N/A	124	N/A	N/A	N/A	N/A	N/A	N/A	N/A	N/A	N/A	N/A	N/A	N/A	N/A	N/A	N/A	N/A	N/A	N/A	N/A	407	N/A	N/A	N/A
						N/A	N/A	N/A	N/A	N/A	N/A	N/A	N/A	N/A	N/A	N/A	N/A	N/A	N/A	N/A	N/A	N/A	N/A	Subsidence Grade II (50-74% loss disc height)		24	N/A	N/A	N/A	N/A	N/A	N/A	N/A	N/A	N/A	N/A	N/A	N/A	N/A	N/A	N/A	N/A	N/A	N/A			N/A	N/A	N/A
						N/A	N/A	N/A	N/A	N/A	N/A	N/A	N/A	N/A	N/A	N/A	N/A	N/A	N/A	N/A	N/A	N/A	N/A	Subsidence Grade III (75-100% loss disc height)		12	N/A	N/A	N/A	N/A	N/A	N/A	N/A	N/A	N/A	N/A	N/A	N/A	N/A	N/A	N/A	N/A	N/A	N/A			N/A	N/A	N/A
27	Singhatanadgige et al., 2021	18	cage subsidence	114	80	N/A	N/A	N/A	N/A	N/A	N/A	N/A	N/A	N/A	N/A	N/A	N/A	N/A	N/A	N/A	N/A	N/A	N/A	Subsidence (>2mm)	N/A	80	N/A	N/A	N/A	N/A	N/A	N/A	N/A	N/A	N/A	N/A	N/A	N/A	N/A	N/A	N/A	N/A	N/A	N/A	N/A	0	N/A	N/A	N/A
			non-cs		55	N/A	N/A	N/A	N/A	N/A	N/A	N/A	N/A	N/A	N/A	N/A	N/A	N/A	N/A	N/A	N/A	N/A	N/A			0	N/A	N/A	N/A	N/A	N/A	N/A	N/A	N/A	N/A	N/A	N/A	N/A	N/A	N/A	N/A	N/A	N/A	N/A		55	N/A	N/A	N/A
28	Xi et al., 2020	21	N/A	68	68	N/A	N/A	N/A	N/A	N/A	N/A	N/A	7		N/A	N/A	N/A	N/A	N/A	N/A	30.2	14	N/A	Subsidence Grade I (25-49% loss disc height)	15	15	N/A	N/A	N/A	N/A	N/A	7		N/A	N/A	N/A	N/A	N/A	15.1	N/A	N/A	N/A	N/A	N/A	40	40	N/A	N/A	N/A
						N/A	N/A	N/A	N/A	N/A	N/A	N/A			N/A	N/A	N/A	N/A	N/A	N/A			N/A	Subsidence Grade II (50-74% loss disc height)	9	9	N/A	N/A	N/A	N/A	N/A	7		N/A	N/A	N/A	N/A	N/A	15.7	N/A	N/A	N/A	N/A	N/A			N/A	N/A	N/A
						N/A	N/A	N/A	N/A	N/A	N/A	N/A			N/A	N/A	N/A	N/A	N/A	N/A			N/A	Subsidence Grade III (75-100% loss disc height)	4	4	N/A	N/A	N/A	N/A	N/A	8.4		N/A	N/A	N/A	N/A	N/A	12	N/A	N/A	N/A	N/A	N/A			N/A	N/A	N/A
29	Zhou et al., 2021	19	Cage retropulsion	21	28	N/A	N/A	43.9	6.1	N/A	N/A	7.6	10.8		N/A	N/A	N/A	N/A	N/A	N/A	N/A	N/A	8	Posterior migration past posterior wall	21	28	N/A	43.9	6.1	N/A	7.6	10.8		N/A	N/A	N/A	N/A	N/A	N/A	4	N/A	N/A	N/A	8	N/A	N/A	N/A	N/A	N/A
			control group	100	148	N/A	N/A	40.3	6.6	N/A	N/A	8.1	10.5		N/A	N/A	N/A	N/A	N/A	N/A	N/A	N/A	61		0	N/A	N/A	N/A	N/A	N/A	N/A	N/A	N/A	N/A	N/A	N/A	N/A	N/A	N/A	N/A	N/A	N/A	N/A	N/A	100	148	N/A	40.3	6.6
[truncated: 15 more columns]

## Sheet: Demographics
			All										Adverse								Non-adverse
Number	Authors	quality score	Group	Patients (n)	No. of cages	Male (n)	Female (n)	Age	BMI (kg/m2)	Weight (kg)	Smoker (n)	Follow up period	Type	Patients (n)	Number of cages (n)	Male (n)	Female (n)	Age	BMI (kg/m2)	Weight	Patients (n)	Number of cages (n)	Male (n)	Female (n)	Age	BMI (kg/m2)	Weight
1	Abbushi et al., 2009	14	N/A	40	80	19	21	64 (range 39-79)	27.5 (range 20-40)	N/A	8	23 months (range 22-28 months)	Subsidence (<3mm, >=3mm both together)	N/A	24	N/A	N/A	N/A	N/A	N/A	N/A	56	N/A	N/A	N/A	N/A	N/A
2	Aoki et al., 2010	17	N/A	125	144	47	78	64.0±11.7	N/A	N/A	N/A	12-33 months	Posterior migration to the posterior wall	4	4	N/A	N/A	N/A	N/A	N/A	121	140	N/A	N/A	N/A	N/A	N/A
3	Beutler & Peppelman, 2003	15	Standard BAK cage	52	70	31	21	46	N/A	N/A	N/A	24 months	Subsidence (>2mm)	5	5	N/A	N/A	N/A	N/A	89.4	47	65	N/A	N/A	N/A	N/A	N/A
			Proximity BAK cage	52	70	Error in paper	Error in paper	45	N/A	N/A	N/A		Subsidence (>2mm)	9	9	N/A	N/A	N/A	N/A	N/A	43	61
4	Cho et al., 2018	19	Non-osteoporotic	55	55	22	33	65.8±7.8	26.3±3.6	65.6 ± 10.1	N/A	24 months	Subsidence (>2mm)	9	9	5	21	66.5±7.6	N/A	N/A	30	30	10	27	65.8±7.3	N/A	N/A
			Osteoporosis group	31	31	4	27	66.1±8.0	22.6±3.5	56.0±10.1	N/A		Subsidence (>2 mm)	17	17						7	7				N/A	N/A
5	Duncan & Bailey, 2013	17	Unilateral pedicle screw	46	N/A	20	26	53.5 (range 18-77)	N/A	N/A	N/A	25.1 months	Posterior migration past posterior wall	11	11	3	8	55 (range 27-79)	N/A	N/A	35	N/A	17	18	N/A	N/A	N/A
			Bilateral pedicle screw	56	N/A	20	36	55.7 (range 26-82)	N/A	N/A	N/A		Posterior migration past posterior wall	6	6	2	4		N/A	N/A	50	N/A	18	32	N/A	N/A	N/A
6	Hu et al., 2019	19	N/A	953	1559	314	639	62.7±12.3	N/A	N/A	N/A	38.1±3.1 months	Posterior migration past posterior wall	24	24	8	16	69.4±7.0	N/A	N/A	929	1511	306	623	62.5±12.3	N/A	N/A
7	Kim et al., 2013	15	N/A	104	122	38	66	61.3±9.8	23.6±3.0	N/A	N/A	31.3±10.8	Subsidence (>=2mm)	N/A	18	N/A	N/A	N/A	N/A	N/A	N/A	104	N/A	N/A	N/A	N/A	N/A
8	Kimura et al., 2012	14	N/A	1070	1433	594	476	61.2 (range 20-86)	N/A	N/A	N/A	3 months	Posterior migration past posterior wall	9	9	7	2	68.2 (range 55-77)	N/A	N/A	1061	1424	587	474	61.2 (range 20-86)	N/A	N/A
9	Lee et al., 2018	16	Retropulsion	744	1229	307	437	64.4±9.6	24.2±3.4	61.1±10.6	N/A	31.1 months (range 1-129 months)	Posterior migration past posterior wall	16	16	10	6	68.3±7.8	22.8±2.8	59.8±11.5	728	1213	297	431	64.3±9.6	24.3±3.4	61.2±10.6
10	Li et al., 2017	14	N/A	286	378	130	156	45.2±5.5	N/A	N/A	24	4.3 months (range 2-7 months)	Posterior migration past posterior wall	18	18	7	11	45.4±9.9	24.9±1.7	N/A	268	353	123	145	46.8±10.4	24.6±1.9	N/A
11	Liu et al., 2017	18	Unilateral pedicle screw	109	128	41	68	58.3±11.0	N/A	N/A	N/A	52.3±6.2 months	Posterior migration (>= 3mm)	8	8	N/A	N/A	N/A	N/A	N/A	101	120	N/A	N/A	N/A	N/A	N/A
			Bilateral pedicle screw	106	135	44	62	57.8±10.4	N/A	N/A	N/A	52.1±7.8 months	Posterior migration (>= 3mm)	0	0	0	0	N/A	N/A	N/A	106	135	44	62	57.8±10.4	N/A	N/A
12	Marchi et al., 2013	18	Standard	46	61	17	29	56±16	25±3.1	N/A	N/A	12 months	Subsidence Grade I (25-49% loss disc height)	N/A	19	4	15	63.1±15.1	24.4 ± 3.1	N/A	N/A	57	24	33	55.4±15.0	24.7±2.7	N/A
			Wide	28	37	9	19	57±15	25±2.5	N/A	N/A		Subsidence Grade II (50-74% loss disc height)	N/A	16	2	14	67.0±11.0	26.0 ± 2.7	N/A
													Subsidence Grade III (75-100% loss disc height)	N/A	6	0	6	72.5±6.1	24.4 ± 2.5	N/A
13	Pan et al., 2016	13	N/A	8	12	6	2	45.6±15.5	N/A	N/A	N/A	23.88±12.69 months	Posterior migration past posterior wall	8	8	6	2	45.6±15.5	N/A	N/A	N/A	N/A	N/A	N/A	N/A	N/A	N/A
14	Park et al., 2019	20	N/A	784	881	302	482	63.3 (range 20-85)	N/A	N/A	N/A	18 months	Posterior migration (>= 2mm)	20	20	8	12	62.1±9.5	N/A	N/A	728	825	278	450	63.3±9.7	N/A	N/A
													Posterior migration + subsidence (>= 2mm)	36	36	16	20	65.5±12.0	N/A	N/A
15	Zhao et al., 2012	11	N/A	512	599	263	249	54.7	24.8	N/A	N/A	3,6,12 months	Posterior migration (no details)	6	6	N/A	N/A	N/A	N/A	N/A	506	593	N/A	N/A	N/A	N/A	N/A
16	Jin et al., 2019	16	N/A	75	75	30	45	54.7 ± 10.99	N/A	N/A	N/A	>=6 months	Migration (>= 3mm)	5	5	N/A	N/A	N/A	N/A	N/A	70	70	N/A	N/A	N/A	N/A	N/A
17	Yao et al., 2020	20	cage subsidence	96	43	19	24	67.6 ± 12.9	27.5 ± 4.5	N/A	6	36.9 ± 5.7 months	Subsidence (>2mm)	N/A	43	19	24	67.6 ± 12.9	27.5 ± 4.5	N/A	N/A	0	N/A	N/A	N/A	N/A	N/A
			non-cs		83	25	58	66.6 ± 11.2	25.9 ± 3.4	N/A	13			N/A	0	N/A	N/A	N/A	N/A	N/A	N/A	83	25	58	66.6 ± 11.2	25.9 ± 3.4	N/A
18	Mi et al., 2017	16	N/A	242	242	N/A	N/A	N/A	N/A	N/A	N/A	>=6 months	All subsidence into endplate	18	18	10	8	53 (23-73)	24.02±0.85	N/A	224	224	N/A	N/A	N/A	N/A	N/A
19	Le et al., 2012	16	N/A	140	238	67	73	60 (46–72)	N/A	N/A	N/A	9.6 months	Subsidence (>2 mm)	20	21	N/A	N/A	N/A	N/A	N/A	120	217	N/A	N/A	N/A	N/A	N/A
20	Tempel et al., 2015	14	N/Z	80	80	11	69	60.9	N/A	N/A	N/A	12 months	All subsidence into endplate	23	23	2	21	62.8	29	N/A	57	57	9	49	60.1	29.6	N/A
21	Zhou et al., 2019	19	Concave	41	41	10	31	55.7 ± 9.3	25 ± 3.3	N/A	N/A	34.2 ± 13 months	Subsidence (>2 mm)	4	4	5	18	63 ± 9.1	25.2 ± 3	N/A	37	37	36	86	55.9 ± 11	25.4 ± 3.5	N/A
			Flat	59	59	16	43	54.9 ± 12.2	25.3 ± 3.2	N/A	N/A	34.7 ± 11.3 months		6	6					N/A	53	53					N/A
			Irregular	45	45	15	30	61.3 ± 9.8	25.9 ± 2.8	N/A	N/A	30.9 ±12.6 months		13	13					N/A	32	32					N/A
22	Tohmeh et al., 2014	21	N/A	140	223	78	62	60.7 ± 12.3	29.1 ± 5.4	N/A	16	>= 12 months	High magnitude of subsidence (>4 mm)	N/A	53	N/A	N/A	N/A	N/A	N/A	N/A	170	N/A	N/A	N/A	N/A	N/A
23	Okuyama et al., 2001	14	N/A	52	63	13	39	63 (45-76)	N/A	N/A	N/A	average 33.6 months	Non-union + undertermined union	4+8	N/A	N/A	N/A	N/A	N/A	N/A	40	N/A	N/A	N/A	N/A	N/A	N/A
24	Konomi et al., 2020	14	N/A	78	88	39	39	66 ± 13.4	N/A	N/A	N/A	>= 24 months	Non-union (at 24 months)	9	N/A	N/A	N/A	N/A	N/A	N/A	69	N/A	N/A	N/A	N/A	N/A	N/A
25	Amorim-Barbosa et al., 2021	19	cage subsidence	83	111	32	51	52	27	N/A	N/A	N/A	Subsidence	83	111	32	51	52	27	N/A	0	N/A	N/A	N/A	N/A	N/A	N/A
			non-cs	82	97	28	54	49	27	N/A	N/A	N/A		0	N/A	N/A	N/A	N/A	N/A	N/A	82	97	28	54	49	27	N/A
26	Jones et al., 2021	21	N/A	347	567	174	173	61.7	28.4	N/A	N/A	N/A	Subsidence Grade I (25-49% loss disc height)	N/A	124	N/A	N/A	N/A	N/A	N/A	N/A	407	N/A	N/A	N/A	N/A	N/A
										N/A	N/A	N/A	Subsidence Grade II (50-74% loss disc height)		24	N/A	N/A	N/A	N/A	N/A			N/A	N/A	N/A	N/A	N/A
										N/A	N/A	N/A	Subsidence Grade III (75-100% loss disc height)		12	N/A	N/A	N/A	N/A	N/A			N/A	N/A	N/A	N/A	N/A
27	Singhatanadgige et al., 2021	18	cage subsidence	114	80	21	59	67.69	25.85	N/A	N/A	N/A	Subsidence (>2mm)	N/A	80	21	59	67.69	25.85	N/A	N/A	0	N/A	N/A	N/A	N/A	N/A
			non-cs		55	19	36	63.25	25.24	N/A	N/A	N/A			0	N/A	N/A	N/A	N/A	N/A		55	19	36	63.25	25.24	N/A
28	Xi et al., 2020	21	N/A	68	68	27	41	61.1	N/A	N/A	N/A	N/A	Subsidence Grade I (25-49% loss disc height)	15	15	7	8	65.6	N/A	N/A	40	40	N/A	N/A	N/A	N/A	N/A
									N/A	N/A	N/A	N/A	Subsidence Grade II (50-74% loss disc height)	9	9	2	7	66.1	N/A	N/A			N/A	N/A	N/A	N/A	N/A
									N/A	N/A	N/A	N/A	Subsidence Grade III (75-100% loss disc height)	4	4	1	3	60.8	N/A	N/A			N/A	N/A	N/A	N/A	N/A
29	Zhou et al., 2021	19	Cage retropulsion	21	28	12	9	59.6	24.2	N/A	N/A	N/A	Posterior migration past posterior wall	21	28	12	9	59.6	24.2	N/A	N/A	N/A	N/A	N/A	N/A	N/A	N/A
			control group	100	148	48	52	59.1	23.2	N/A	N/A	N/A		0	N/A	N/A	N/A	N/A	N/A	N/A	100	148	48	52	59.1	23.2	N/A

## Sheet: Cage specs
			All																														Adverse
Number	Authors	quality score	Group	Patients (n)	No. of cages	Titanium	Peek	Porous titanium	Ceramic	Carbon	Rectangular	Banana	Kidney	Bullet	Cylinder	Adjustable lordosis	Paired (sets)	Width (<=14 mm)	Width (18 mm)	Width (22 mm)	Length (22 mm)	Height (8 mm)	Height (9 mm)	Height (10 mm)	Height (11 mm)	Height (12 mm)	Height (13 mm)	Height (14 mm)	Height (16 mm)	Closed box	Open box	Graft	Type	Patients (n)	Number of cages (n)	Titanium	Peek	Ceramic	Carbon	Porous titanium	Rectangular	Banana	Kidney	Bullet	Cylinder	Adjustable lordosis	Width (<=14 mm)	Width (18 mm)	Width (22 mm)
1	Abbushi et al., 2009	14	Prospace, OIC	40	80	34	0	46	0	0	46		0	34	0	0	40	N/A	N/A	N/A	N/A	N/A		N/A	N/A	N/A	N/A	N/A	N/A	46	34	46	Subsidence (<3mm, >=3mm both together)	N/A	24	4	0	0	0	20	20		0	4	0	0	N/A	N/A	N/A
2	Aoki et al., 2010	17	Capstone, ogival, travios, telamon, contact fusion,	125	144	48	96	0	0	0	4		9	131	0	0	0	N/A	N/A	N/A	N/A	N/A		N/A	N/A	N/A	N/A	N/A	N/A	0	84	84	Posterior migration to the posterior wall	4	4	0	4	0	0	0	0		0	4	0	0	N/A	N/A	N/A
3	Beutler & Peppelman, 2003	15	Standard BAK cage	52	70	70	0	0	0	0	0		0	0	70	0	35	N/A	N/A	N/A	N/A	N/A		N/A	N/A	N/A	N/A	N/A	N/A	0	70	70	Subsidence (>2mm)	5	5	5	0	0	0	0	0		0	0	5	0	N/A	N/A	N/A
			Proximity BAK cage	52	70	70	0	0	0	0	70		0	0	0	0	35	N/A	N/A	N/A	N/A	N/A		N/A	N/A	N/A	N/A	N/A	N/A	0	70	70	Subsidence (>2mm)	9	9	9	0	0	0	0	9		0	0	0	0	N/A	N/A	N/A
4	Cho et al., 2018	19	Non-osteoporotic	55	55	0	55	0	0	0	N/A		N/A	N/A	N/A	0	55	N/A	N/A	N/A	N/A	N/A		N/A	N/A	N/A	N/A	N/A	N/A	0	55	55	Subsidence (>2mm)	9	9	0	9	0	0	0	N/A		N/A	N/A	N/A	0	N/A	N/A	N/A
			Osteoporosis group	31	31	0	31	0	0	0	N/A		N/A	N/A	N/A	0	31	N/A	N/A	N/A	N/A	N/A		N/A	N/A	N/A	N/A	N/A	N/A	0	31	31	Subsidence (>2 mm)	17	17	0	17	0	0	0	N/A		N/A	N/A	N/A	0	N/A	N/A	N/A
5	Duncan & Bailey, 2013	17	Unilateral pedicle screw	46	N/A	0	46	0	0	0	0		46	0	0	0	0	N/A	N/A	N/A	N/A	N/A		N/A	N/A	N/A	N/A	N/A	N/A	0	46	46	Posterior migration past posterior wall	11	11	0	11	0	0	0	0		11	0	0	0	N/A	N/A	N/A
			Bilateral pedicle screw	56	N/A	0	56	0	0	0	0		56	0	0	0	0	N/A	N/A	N/A	N/A	N/A		N/A	N/A	N/A	N/A	N/A	N/A	0	56	56	Posterior migration past posterior wall	6	7	0	7	0	0	0	0		7	0	0	0	N/A	N/A	N/A
6	Hu et al., 2019	19	N/A	953	1559	0	1559	0	0	0	0		878	681	0	0	0	N/A	N/A	N/A	N/A	N/A		N/A	N/A	N/A	N/A	N/A	N/A	0	1559	1559	Posterior migration past posterior wall	24	24	0	24	0	0	0	0		18	6	0	0	N/A	N/A	N/A
7	Kim et al., 2013	15	N/A	104	122	0	122	0	0	0	0		0	122	0	0	0	N/A	N/A	N/A	122	0		24	N/A	66	N/A	32	N/A	0	122	122	Subsidence (>=2mm)	N/A	18	0	18	0	0	0	0		0	18	0	0	N/A	N/A	N/A
8	Kimura et al., 2012	14	N/A	1070	1433	860	551	5	0	17	105		0	1251	0	72	0	N/A	N/A	N/A	N/A	N/A		N/A	N/A	N/A	N/A	N/A	N/A	5	1428	1428	Posterior migration past posterior wall	9	9	#REF!	#REF!	0	0	0	2		0	7	0	0	N/A	N/A	N/A
9	Lee et al., 2018	16	Retropulsion	744	1229	N/A	N/A	N/A	N/A	N/A	N/A		N/A	N/A	N/A	N/A	0	N/A	N/A	N/A	N/A	N/A		N/A	N/A	N/A	N/A	N/A	N/A	N/A	N/A	N/A	Posterior migration past posterior wall	16	16	11	5	0	0	0	N/A		N/A	N/A	N/A	N/A	N/A	N/A	N/A
10	Li et al., 2017	14	N/A	286	378	N/A	N/A	N/A	N/A	N/A	N/A	N/A	N/A	N/A	N/A	N/A	0	N/A	N/A	N/A	N/A	N/A	N/A	N/A	16	60	210	N/A	N/A	N/A	N/A	N/A	Posterior migration past posterior wall	18	18	N/A	N/A	N/A	N/A	N/A	2	0	N/A	16	N/A	N/A	N/A	N/A	N/A
11	Liu et al., 2017	18	Unilateral pedicle screw	109	128	0	128	0	0	0	0	0	61	48	0	0	0	N/A	N/A	N/A	N/A	N/A	N/A	N/A	N/A	N/A	N/A	N/A	N/A	N/A	N/A	N/A	Posterior migration (>= 3mm)	8	8	0	8	0	0	0	0	0	1	7	0	0	N/A	N/A	N/A
			Bilateral pedicle screw	106	135	0	135	0	0	0	0	0	92	14	0	0	0	N/A	N/A	N/A	N/A	N/A	N/A	N/A	16	60	210	N/A	N/A	N/A	N/A	N/A	Posterior migration (>= 3mm)	0	0	0	0	0	0	0	0	0	0	0	0	0	N/A	N/A	N/A
12	Marchi et al., 2013	18	Standard	46	61	0	61	0	0	0	61	0	0	0	0	0	0	N/A	61	0	45-55 mm	Heights between 8 and 12 mm					N/A	N/A	N/A	0	61	0	Subsidence Grade I (25-49% loss disc height)	N/A	19	0	19	0	0	0	19	0	0	0	0	0	N/A	14	5
			Wide	28	37	0	37	0	0	0	37	0	0	0	0	0	0	N/A	0	37	45-55 mm	Heights between 8 and 12 mm					N/A	N/A	N/A	0	37	0	Subsidence Grade II (50-74% loss disc height)	N/A	16	0	16	0	0	0	16	0	0	0	0	0	N/A	12	4
												0																					Subsidence Grade III (75-100% loss disc height)	N/A	6	0	6	0	0	0	6	0	0	0	0	0	N/A	6	0
13	Pan et al., 2016	13	N/A	8	12	2	10	0	0	0	0	0	2	6	0	0	0	N/A	N/A	N/A	N/A	N/A	N/A	N/A	N/A	N/A	N/A	N/A	N/A	N/A	12	12	Posterior migration past posterior wall	8	8	1	7	0	0	0	0	0	2	6	0	0	N/A	N/A	N/A
14	Park et al., 2019	20	N/A	784	881	0	881	0	0	0	685	0	0	196	0	0	0	N/A	N/A	N/A	N/A	N/A	N/A	N/A	N/A	N/A	N/A	N/A	N/A	N/A	881	881	Posterior migration (>= 2mm)	20	20	0	20	0	0	0	12	0	0	8	0	0	N/A	N/A	N/A
												0																					Posterior migration + subsidence (>= 2mm)	36	36	0	36	0	0	0	28	0	0	8	0	0	N/A	N/A	N/A
15	Zhao et al., 2012	11	N/A	512	599	0	599	0	0	0	161	0	351	0	0	0	0	78	434			78			434					0	599	599	Posterior migration (no details)	6	6	0	6	0	0	0	5	0	1	0	0	0	4	2
16	Jin et al., 2019	16	N/A	75	75	0	75	0	0	0	0	0	75	0	0	0	0	N/A	N/A	N/A	N/A	N/A	N/A	N/A	N/A	N/A	N/A	N/A	N/A	N/A	N/A	N/A	Migration (>= 3mm)	5	5	0	5	0	0	0	0	0	5	0	0	0	N/A	N/A	N/A
17	Yao et al., 2020	20	cage subsidence	96	43	0	43	0	0	0	0	43	0	0	0	0	0	N/A	N/A	N/A	N/A	3	15	12	4	N/A	N/A	N/A	N/A	N/A	N/A	N/A	Subsidence (>2mm)	N/A	43	0	43	0	0	0	0	43	0	0	0	0	0	0	N/A
			non-cs		83	0	83	0	0	0	0	83	0	0	0	0	0	N/A	N/A	N/A	N/A	5	34	25	3	N/A	N/A	N/A	N/A	N/A	N/A	N/A		N/A	0	0	0	0	0	0	0	0	0	0	0	0	N/A	N/A	N/A
18	Mi et al., 2017	16	N/A	242	242	N/A	N/A	N/A	N/A	N/A	N/A	N/A	N/A	N/A	N/A	N/A	N/A	N/A	N/A	N/A	N/A	N/A	N/A	N/A	N/A	N/A	N/A	N/A	N/A	N/A	N/A	N/A	All subsidence into endplate	18	18	N/A	N/A	N/A	N/A	N/A	N/A	N/A	N/A	N/A	N/A	N/A	N/A	N/A	N/A
19	Le et al., 2012	16	N/A	140	238	N/A	238	N/A	N/A	N/A	N/A	N/A	N/A	N/A	N/A	N/A	N/A	N/A	135	103	N/A	N/A	N/A	N/A	N/A	N/A	N/A	N/A	N/A	N/A	238	N/A	Subsidence (>2 mm)	20	21	N/A	21	N/A	N/A	N/A	N/A	N/A	N/A	N/A	N/A	N/A	N/A	19	2
20	Tempel et al., 2015	14	N/Z	80	80	N/A	N/A	N/A	N/A	N/A	N/A	N/A	N/A	N/A	N/A	N/A	N/A	N/A	N/A	N/A	N/A	N/A	N/A	N/A	N/A	N/A	N/A	N/A	N/A	N/A	N/A	80	All subsidence into endplate	23	23	N/A	N/A	N/A	N/A	N/A	N/A	N/A	N/A	N/A	N/A	N/A	N/A	N/A	N/A
21	Zhou et al., 2019	19	Concave	41	41	N/A	41	N/A	N/A	N/A	N/A	N/A	N/A	N/A	N/A	N/A	N/A	N/A	N/A	N/A	N/A	N/A	N/A	N/A	N/A	N/A	N/A	N/A	N/A	N/A	N/A	N/A	Subsidence (>2 mm)	4	4	N/A	4	N/A	N/A	N/A	N/A	N/A	N/A	N/A	N/A	N/A	N/A	N/A	N/A
			Flat	59	59	N/A	59	N/A	N/A	N/A	N/A	N/A	N/A	N/A	N/A	N/A	N/A	N/A	N/A	N/A	N/A	N/A	N/A	N/A	N/A	N/A	N/A	N/A	N/A	N/A	N/A	N/A		6	6	N/A	6	N/A	N/A	N/A	N/A	N/A	N/A	N/A	N/A	N/A	N/A	N/A	N/A
			Irregular	45	45	N/A	45	N/A	N/A	N/A	N/A	N/A	N/A	N/A	N/A	N/A	N/A	N/A	N/A	N/A	N/A	N/A	N/A	N/A	N/A	N/A	N/A	N/A	N/A	N/A	N/A	N/A		13	13	N/A	13	N/A	N/A	N/A	N/A	N/A	N/A	N/A	N/A	N/A	N/A	N/A	N/A
22	Tohmeh et al., 2014	21	N/A	140	223	N/A	223	N/A	N/A	N/A	N/A	N/A	N/A	N/A	N/A	N/A	N/A	N/A	117	102	40-60mm	8	N/A	65	N/A	119	N/A	24	6	N/A	N/A	N/A	High magnitude of subsidence (>4 mm)	N/A	53	N/A	53	N/A	N/A	N/A	N/A	N/A	N/A	N/A	N/A	N/A	N/A	36	17
23	Okuyama et al., 2001	14	N/A	52	63	N/A	N/A	N/A	52	N/A	N/A	N/A	N/A	N/A	N/A	N/A	N/A	N/A	N/A	N/A	N/A	N/A	N/A	N/A	N/A	N/A	N/A	N/A	N/A	N/A	N/A	52	Non-union + undertermined union	4+8	N/A	N/A	N/A	12	N/A	N/A	N/A	N/A	N/A	N/A	N/A	N/A	N/A	N/A	N/A
24	Konomi et al., 2020	14	N/A	78	88	78	N/A	N/A	N/A	N/A	78	N/A	N/A	N/A	N/A	N/A	N/A	N/A	N/A	N/A	N/A	N/A	N/A	N/A	N/A	N/A	N/A	N/A	N/A	78	N/A	0	Non-union (at 24 months)	9	N/A	9	N/A	N/A	N/A	N/A	9	N/A	N/A	N/A	N/A	N/A	N/A	N/A	N/A
25	Amorim-Barbosa et al., 2021	19	cage subsidence	83	111	N/A	111	N/A	N/A	N/A	N/A	N/A	N/A	N/A	N/A	N/A	N/A	N/A	N/A	N/A	N/A	N/A	N/A	N/A	N/A	N/A	N/A	N/A	N/A	N/A	N/A	N/A	Subsidence	83	111	N/A	111	N/A	N/A	N/A	N/A	N/A	N/A	N/A	N/A	N/A	N/A	N/A	N/A
			non-cs	82	97	N/A	97	N/A	N/A	N/A	N/A	N/A	N/A	N/A	N/A	N/A	N/A	N/A	N/A	N/A	N/A	N/A	N/A	N/A	N/A	N/A	N/A	N/A	N/A	N/A	N/A	N/A		0	N/A	N/A	N/A	N/A	N/A	N/A	N/A	N/A	N/A	N/A	N/A	N/A	N/A	N/A	N/A
26	Jones et al., 2021	21	N/A	347	567	N/A	567	N/A	N/A	N/A	N/A	N/A	N/A	N/A	N/A	N/A	N/A	N/A	N/A	N/A	N/A	N/A	N/A	N/A	N/A	N/A	N/A	N/A	N/A	N/A	N/A	N/A	Subsidence Grade I (25-49% loss disc height)	N/A	124	N/A	124	N/A	N/A	N/A	N/A	N/A	N/A	N/A	N/A	N/A	N/A	N/A	N/A
						N/A		N/A	N/A	N/A	N/A	N/A	N/A	N/A	N/A	N/A	N/A	N/A	N/A	N/A	N/A	N/A	N/A	N/A	N/A	N/A	N/A	N/A	N/A	N/A	N/A	N/A	Subsidence Grade II (50-74% loss disc height)		24	N/A	24	N/A	N/A	N/A	N/A	N/A	N/A	N/A	N/A	N/A	N/A	N/A	N/A
						N/A		N/A	N/A	N/A	N/A	N/A	N/A	N/A	N/A	N/A	N/A	N/A	N/A	N/A	N/A	N/A	N/A	N/A	N/A	N/A	N/A	N/A	N/A	N/A	N/A	N/A	Subsidence Grade III (75-100% loss disc height)		12	N/A	12	N/A	N/A	N/A	N/A	N/A	N/A	N/A	N/A	N/A	N/A	N/A	N/A
27	Singhatanadgige et al., 2021	18	cage subsidence	114	80	N/A	80	N/A	N/A	N/A	N/A	N/A	N/A	N/A	N/A	N/A	N/A	N/A	N/A	N/A	N/A	11	N/A	34	N/A	35	N/A	N/A	N/A	N/A	N/A	N/A	Subsidence (>2mm)	N/A	80	N/A	80	N/A	N/A	N/A	N/A	N/A	N/A	N/A	N/A	N/A	N/A	N/A	N/A
			non-cs		55	N/A	55	N/A	N/A	N/A	N/A	N/A	N/A	N/A	N/A	N/A	N/A	N/A	N/A	N/A	N/A	13	N/A	29	N/A	13	N/A	N/A	N/A	N/A	N/A	N/A			0	N/A	N/A	N/A	N/A	N/A	N/A	N/A	N/A	N/A	N/A	N/A	N/A	N/A	N/A
28	Xi et al., 2020	21	N/A	68	68	N/A	68	N/A	N/A	N/A	N/A	N/A	N/A	N/A	N/A	N/A	N/A	N/A	N/A	N/A	N/A	N/A	N/A	N/A	N/A	N/A	N/A	N/A	N/A	N/A	N/A	N/A	Subsidence Grade I (25-49% loss disc height)	15	15	N/A	15	N/A	N/A	N/A	N/A	N/A	N/A	N/A	N/A	N/A	N/A	N/A	N/A
						N/A		N/A	N/A	N/A	N/A	N/A	N/A	N/A	N/A	N/A	N/A	N/A	N/A	N/A	N/A	N/A	N/A	N/A	N/A	N/A	N/A	N/A	N/A	N/A	N/A	N/A	Subsidence Grade II (50-74% loss disc height)	9	9	N/A	9	N/A	N/A	N/A	N/A	N/A	N/A	N/A	N/A	N/A	N/A	N/A	N/A
						N/A		N/A	N/A	N/A	N/A	N/A	N/A	N/A	N/A	N/A	N/A	N/A	N/A	N/A	N/A	N/A	N/A	N/A	N/A	N/A	N/A	N/A	N/A	N/A	N/A	N/A	Subsidence Grade III (75-100% loss disc height)	4	4	N/A	4	N/A	N/A	N/A	N/A	N/A	N/A	N/A	N/A	N/A	N/A	N/A	N/A
29	Zhou et al., 2021	19	Cage retropulsion	21	28	N/A	28	N/A	N/A	N/A	N/A	N/A	16	5	N/A	N/A	N/A	N/A	N/A	N/A	N/A	N/A	N/A	N/A	N/A	N/A	N/A	N/A	N/A	N/A	N/A	N/A	Posterior migration past posterior wall	21	28	N/A	28	N/A	N/A	N/A	N/A	N/A	N/A	N/A	N/A	N/A	N/A	N/A	N/A
			control group	100	148	N/A	148	N/A	N/A	N/A	N/A	N/A	117	31	N/A	N/A	N/A	N/A	N/A	N/A	N/A	N/A	N/A	N/A	N/A	N/A	N/A	N/A	N/A	N/A	N/A	N/A		0	N/A	N/A	N/A	N/A	N/A	N/A	N/A	N/A	N/A	N/A	N/A	N/A	N/A	N/A	N/A
[truncated: 38 more columns]

## Sheet: Level
			All												Adverse													Non-adverse
Number	Authors	quality score	Group	Patients (n)	No. of cages	L1/L2	L2/L3	L3/L4	L4/L5	L5/S1	n=1	n=2	n=3	n=4	Type	Patients (n)	Number of cages (n)	L1/L2	L2/L3	L3/L4	L4/L5	L5/S1	n=1	n=2	n=3	n=4	Inferior failure of multilevel (n)	Patients (n)	Number of cages (n)	L1/L2	L2/L3	L3/L4	L4/L5	L5/S1	n=1	n=2	n=3	n=4
1	Abbushi et al., 2009	14	N/A	40	80	0	0	3	32	5	40	0	0	0	Subsidence (<3mm, >=3mm both together)	N/A	24	N/A	N/A	N/A	N/A	N/A	24	0	0	0	N/A	N/A	56	N/A	N/A	N/A	N/A	N/A	56	0	0	0
2	Aoki et al., 2010	17	N/A	125	144	N/A	N/A	N/A	N/A	N/A	109	13	3	0	Posterior migration to the posterior wall	4	4	N/A	N/A	N/A	N/A	N/A	4	0	0	0	N/A	121	140	N/A	N/A	N/A	N/A	N/A	105	13	3	3
3	Beutler & Peppelman, 2003	15	Standard BAK cage	52	70	0	4	4	25	37	34	18	0	0	Subsidence (>2mm)	5	5	0	0	0	5	0	1	4	0	0	N/A	47	65	0	4	4	20	37	33	14	0	0
			Proximity BAK cage	52	70	0	0	3	37	30	34	18	0	0	Subsidence (>2mm)	9	9	0	0	0	8	1	5	4	0	0	N/A	43	61	0	0	3	29	29	29	14	0	0
4	Cho et al., 2018	19	Non-osteoporotic	55	55	0	0	5	42	8	55	0	0	0	Subsidence (>2mm)	9	9	N/A	N/A	N/A	N/A	N/A	9	0	0	0	N/A	30	30	N/A	N/A	N/A	N/A	N/A	30	0	0	0
			Osteoporosis group	31	31	0	0	8	18	5	31	0	0	0	Subsidence (>2 mm)	17	17	N/A	N/A	N/A	N/A	N/A	17	0	0	0	N/A	7	7	N/A	N/A	N/A	N/A	N/A	7	0	0	0
5	Duncan & Bailey, 2013	17	Unilateral pedicle screw	46	N/A	N/A	N/A	N/A	N/A	N/A	N/A	N/A	N/A	N/A	Posterior migration past posterior wall	11	11	0	0	2	6	3	11	0	0	0	N/A	35	N/A	N/A	N/A	N/A	N/A	N/A	N/A	N/A	N/A	N/A
			Bilateral pedicle screw	56	N/A	N/A	N/A	N/A	N/A	N/A	N/A	N/A	N/A	N/A	Posterior migration past posterior wall	6	7	0	1	1	3	2	5	1	0	0	N/A	50	N/A	N/A	N/A	N/A	N/A	N/A	N/A	N/A	N/A	N/A
6	Hu et al., 2019	19	N/A	953	1559	20	120	356	734	329	N/A	N/A	N/A	N/A	Posterior migration past posterior wall	24	24	0	1	3	17	3	3	21			15	929	1535	20	119	353	717	326	N/A	N/A	N/A	N/A
7	Kim et al., 2013	15	N/A	104	122	0	2	8	72	40	86	18	0	0	Subsidence (>=2mm)	N/A	40	N/A	N/A	N/A	N/A	N/A	N/A	N/A	N/A	N/A	N/A	N/A	82	N/A	N/A	N/A	N/A	N/A	N/A	N/A	N/A	N/A
8	Kimura et al., 2012	14	N/A	1070	1433	0	45	193	695	500	N/A	N/A	N/A	N/A	Posterior migration past posterior wall	9	9	0	0	1	2	6	5	3	0	1	9	1061	1424	0	45	192	693	494	N/A	N/A	N/A	N/A
9	Lee et al., 2018	16	Retropulsion	744	1229	20	88	276	589	256	389	355		0	Posterior migration past posterior wall	16	16	0	1	1	12	2	8	8			N/A	728	1213	20	87	275	577	254	381	347		0
10	Li et al., 2017	14	N/A	286	378	0	0	0	200	178	194	92	0	0	Posterior migration past posterior wall	18	18	0	0	0	6	12	11	7	0	0	N/A	268	353	0	0	0	187	166	183	85	0	0
11	Liu et al., 2017	18	Unilateral pedicle screw	109	128	0	0	13	88	27	90	19	0	0	Posterior migration (>= 3mm)	8	8	N/A	N/A	N/A	N/A	N/A	N/A	N/A	N/A	N/A	N/A	101	120	N/A	N/A	N/A	N/A	N/A	N/A	N/A	N/A	N/A
			Bilateral pedicle screw	106	135	0	0	18	83	34	77	29	0	0	Posterior migration (>= 3mm)	0	0	N/A	N/A	N/A	N/A	N/A	N/A	N/A	N/A	N/A	N/A	106	135	N/A	N/A	N/A	N/A	N/A	N/A	N/A	N/A	N/A
12	Marchi et al., 2013	18	Standard	46	61	N/A	N/A	N/A	67	N/A	26	20			Subsidence Grade I (25-49% loss disc height)	N/A	19	N/A	N/A	N/A	N/A	N/A	N/A	N/A	N/A	N/A	N/A	N/A	57	N/A	N/A	N/A	N/A	N/A	N/A	N/A	N/A	N/A
			Wide	28	37	N/A	N/A	N/A		N/A	19	9			Subsidence Grade II (50-74% loss disc height)	N/A	16	N/A	N/A	N/A	N/A	N/A	N/A	N/A	N/A	N/A	N/A			N/A	N/A	N/A	N/A	N/A	N/A	N/A	N/A	N/A
															Subsidence Grade III (75-100% loss disc height)	N/A	6	N/A	N/A	N/A	N/A	N/A	N/A	N/A	N/A	N/A	N/A			N/A	N/A	N/A	N/A	N/A	N/A	N/A	N/A	N/A
13	Pan et al., 2016	13	N/A	8	12	0	0	1	4	7	4	4	0	0	Posterior migration past posterior wall	8	8	0	0	0	2	6	4	4	0	0	3	0	4	0	0	1	2	1	N/A	N/A	N/A	N/A
14	Park et al., 2019	20	N/A	784	881	N/A	N/A	N/A	N/A	N/A	688	96			Posterior migration (>= 2mm)	20	20	0	0	0	18	2	20	0	0	0	N/A	728	825	8	25	171	508	113	638	90		0
															Posterior migration + subsidence (>= 2mm)	36	36	0	0	7	23	6	30	6			N/A
15	Zhao et al., 2012	11	N/A	512	599	N/A	N/A	N/A	N/A	N/A	425	87	0	0	Posterior migration (no details)	6	6	N/A	N/A	N/A	N/A	N/A	1	5	0	0	N/A	506	593	N/A	N/A	N/A	N/A	N/A	424	82		0
16	Jin et al., 2019	16	N/A	75	75	N/A	N/A	N/A	53	22	75	N/A	N/A	N/A	Migration (>= 3mm)	5	5	N/A	N/A	N/A	N/A	N/A	5	N/A	N/A	N/A	N/A	70	70	N/A	N/A	N/A	N/A	N/A	70	N/A	N/A	N/A
17	Yao et al., 2020	20	cage subsidence	96	43	N/A	N/A	8	27	8	64	32	N/A	N/A	Subsidence (>2mm)	N/A	43	N/A	N/A	8	27	8	22	21	N/A	N/A	N/A	N/A	0	N/A	N/A	N/A	N/A	N/A	N/A	N/A	N/A	N/A
			non-cs		83	N/A	N/A	11	53	19			N/A	N/A		N/A	0	N/A	N/A	N/A	N/A	N/A	N/A	N/A	N/A	N/A	N/A	N/A	83	N/A	N/A	11	53	19	42	41	N/A	N/A
18	Mi et al., 2017	16	N/A	242	242	N/A	N/A	N/A	242	N/A	N/A	N/A	N/A	N/A	All subsidence into endplate	18	18	N/A	N/A	N/A	18	N/A	N/A	N/A	N/A	N/A	N/A	224	224	N/A	N/A	N/A	224	N/A	N/A	N/A	N/A	N/A
19	Le et al., 2012	16	N/A	140	238	N/A	N/A	N/A	N/A	N/A	78	32	24	6	Subsidence (>2 mm)	20	21	N/A	N/A	N/A	N/A	N/A	8	3	6	3	N/A	120	217	N/A	N/A	N/A	N/A	N/A	70	29	18	3
20	Tempel et al., 2015	14	N/Z	80	80	N/A	N/A	N/A	N/A	N/A	N/A	N/A	N/A	N/A	All subsidence into endplate	23	23	N/A	N/A	N/A	N/A	N/A	N/A	N/A	N/A	N/A	N/A	57	57	N/A	N/A	N/A	N/A	N/A	N/A	N/A	N/A	N/A
21	Zhou et al., 2019	19	Concave	41	41	N/A	N/A	N/A	41	N/A	41	N/A	N/A	N/A	Subsidence (>2 mm)	4	4	N/A	N/A	N/A	4	N/A	4	N/A	N/A	N/A	N/A	37	37	N/A	N/A	N/A	37	N/A	37	N/A	N/A	N/A
			Flat	59	59	N/A	N/A	N/A	59	N/A	59	N/A	N/A	N/A		6	6	N/A	N/A	N/A	6	N/A	6	N/A	N/A	N/A	N/A	53	53	N/A	N/A	N/A	53	N/A	53	N/A	N/A	N/A
			Irregular	45	45	N/A	N/A	N/A	45	N/A	45	N/A	N/A	N/A		13	13	N/A	N/A	N/A	13	N/A	13	N/A	N/A	N/A	N/A	32	32	N/A	N/A	N/A	32	N/A	32	N/A	N/A	N/A
22	Tohmeh et al., 2014	21	N/A	140	223	14	39	64	104	N/A	223	N/A	N/A	N/A	High magnitude of subsidence (>4 mm)	N/A	53	N/A	N/A	N/A	N/A	N/A	N/A	N/A	N/A	N/A	N/A	N/A	170	N/A	N/A	N/A	N/A	N/A	N/A	N/A	N/A	N/A
23	Okuyama et al., 2001	14	N/A	52	63	N/A	N/A	N/A	N/A	N/A	41	11	N/A	N/A	Non-union + undertermined union	4+8	N/A	N/A	N/A	N/A	N/A	N/A	N/A	N/A	N/A	N/A	N/A	40	N/A	N/A	N/A	N/A	N/A	N/A	N/A	N/A	N/A	N/A
24	Konomi et al., 2020	14	N/A	78	88	N/A	1	10	53	24	68	10	N/A	N/A	Non-union (at 24 months)	9	N/A	N/A	N/A	N/A	N/A	N/A	N/A	N/A	N/A	N/A	N/A	69	N/A	N/A	N/A	N/A	N/A	N/A	N/A	N/A	N/A	N/A
25	Amorim-Barbosa et al., 2021	19	cage subsidence	83	111	N/A	2	9	36	36	N/A	N/A	N/A	N/A	Subsidence	83	111	N/A	2	9	36	36	N/A	N/A	N/A	N/A	N/A	0	N/A	N/A	N/A	N/A	N/A	N/A	N/A	N/A	N/A	N/A
			non-cs	82	97	N/A	1	11	38	32	N/A	N/A	N/A	N/A		0	N/A	N/A	N/A	N/A	N/A	N/A	N/A	N/A	N/A	N/A	N/A	82	97	N/A	N/A	N/A	N/A	N/A	N/A	N/A	N/A	N/A
26	Jones et al., 2021	21	N/A	347	567	34	111	186	236	N/A	119	139	86	N/A	Subsidence Grade I (25-49% loss disc height)	N/A	124	N/A	N/A	N/A	N/A	N/A	N/A	N/A	N/A	N/A	N/A	N/A	407	N/A	N/A	N/A	N/A	N/A	N/A	N/A	N/A	N/A
														N/A	Subsidence Grade II (50-74% loss disc height)		24	N/A	N/A	N/A	N/A	N/A	N/A	N/A	N/A	N/A	N/A			N/A	N/A	N/A	N/A	N/A	N/A	N/A	N/A	N/A
														N/A	Subsidence Grade III (75-100% loss disc height)		12	N/A	N/A	N/A	N/A	N/A	N/A	N/A	N/A	N/A	N/A			N/A	N/A	N/A	N/A	N/A	N/A	N/A	N/A	N/A
27	Singhatanadgige et al., 2021	18	cage subsidence	114	80	N/A	1	5	59	15	57	23	0	N/A	Subsidence (>2mm)	N/A	80	N/A	1	5	59	15	57	23	0	N/A	N/A	N/A	0	N/A	N/A	N/A	N/A	N/A	N/A	N/A	N/A	N/A
			non-cs		55	N/A	0	10	35	10	37	15	3	N/A			0	N/A	N/A	N/A	N/A	N/A	N/A	N/A	N/A	N/A	N/A		55	N/A	N/A	N/A	N/A	N/A	N/A	N/A	N/A	N/A
28	Xi et al., 2020	21	N/A	68	68	2	9	26	31	N/A	N/A	N/A	N/A	N/A	Subsidence Grade I (25-49% loss disc height)	15	15	1	2	8	4	N/A	N/A	N/A	N/A	N/A	N/A	40	40	N/A	N/A	N/A	N/A	N/A	N/A	N/A	N/A	N/A
										N/A	N/A	N/A	N/A	N/A	Subsidence Grade II (50-74% loss disc height)	9	9	0	2	5	2	N/A	N/A	N/A	N/A	N/A	N/A			N/A	N/A	N/A	N/A	N/A	N/A	N/A	N/A	N/A
										N/A	N/A	N/A	N/A	N/A	Subsidence Grade III (75-100% loss disc height)	4	4	1	1	0	2	N/A	N/A	N/A	N/A	N/A	N/A			N/A	N/A	N/A	N/A	N/A	N/A	N/A	N/A	N/A
29	Zhou et al., 2021	19	Cage retropulsion	21	28	N/A	0	2	17	9	14	7	0	N/A	Posterior migration past posterior wall	21	28	N/A	0	2	17	9	14	7	0	N/A	N/A	N/A	N/A	N/A	N/A	N/A	N/A	N/A	N/A	N/A	N/A	N/A
			control group	100	148	N/A	3	28	72	45	58	36	6	N/A		0	N/A	N/A	N/A	N/A	N/A	N/A	N/A	N/A	N/A	N/A	N/A	100	148	N/A	N/A	N/A	N/A	N/A	N/A	N/A	N/A	N/A
